# Supplementary material for: Effects of childhood experience with nature on tolerance of urban residents toward hornets and wild boars in Japan
Source: PLoS One. 2017 Apr 7;12(4):e0175243. doi: 10.1371/journal.pone.0175243 (PMC5384670; doi:10.1371/journal.pone.0175243)
Supplement: S3 Table — (CSV) [file pone.0175243.s003.csv]

Q1-1	Q1-2	Q1-3	Q1-4	Q2-1	Q2-2	Q2-3	Q2-4	Q2-5	Q3-Hornet	Q3-Boar	Q4-Hornet	Q4-Boar	H1-m1	H1-m2	H1-m3	H1-m4	H1-m5	H2-m1	H2-m2	H2-m3	H2-m4	H2-m5	H3-m1	H3-m2	H3-m3	H3-m4	H3-m5	B1-m1	B1-m2	B1-m3	B1-m4	B1-m5	B2-m1	B2-m2	B2-m3	B2-m4	B2-m5	B3-m1	B3-m2	B3-m3	B3-m4	B3-m5	Q6	Q7	Q8	Q9	Q10
4	4	4	4	4	4	4	4	2	2	4	2	3	1	1	1	5	5	1	1	1	1	5	1	1	1	1	5	2	2	2	2	2	2	2	2	2	5	2	2	2	2	5	1	56	2	4	4
2	4	5	1	4	5	4	4	1	4	4	2	1	1	1	2	4	5	1	1	1	1	5	1	1	1	1	5	1	2	2	5	5	1	1	1	5	5	1	1	1	5	5	1	55	2	5	5
3	3	4	4	4	4	2	1	4	4	4	3	2	1	3	3	4	4	1	3	3	4	4	1	1	2	5	5	3	3	3	3	1	2	4	4	4	4	1	1	1	5	4	1	45	1	1	1
5	1	1	1	1	1	1	1	1	4	4	3	1	1	1	1	5	5	1	1	1	5	5	1	1	1	1	5	1	1	1	5	2	1	1	3	2	2	1	1	2	5	2	1	63	2	5	2
5	5	2	2	5	1	5	4	2	3	3	5	1	1	1	1	1	5	1	1	1	1	5	1	1	1	1	5	1	1	1	4	3	1	1	1	4	3	1	1	1	3	3	2	62	2		1
4	2	4	5	5	5	3	3	3	4	4	3	5	3	3	3	3	4	3	3	3	3	4	3	3	3	3	4	3	3	3	4	3	3	3	3	4	3	3	3	3	4	3	1	51	2	3	3
3	1	1	1	2	1	1	2	1	4	4	2	1	1	4	2	2	5	1	4	1	1	5	1	2	1	1	5	1	1	1	5	5	1	1	1	5	5	1	1	1	5	5	1	60	2	3	3
2	1	1	1	1	1	1	1	1	3	3	3	1	1	1	1	1	1	1	1	1	1	1	1	1	1	1	1	1	1	1	1	1	1	1	1	1	1	1	1	1	1	1	2	48	1	7	2
4	3	4	2	3	4	2	2	2	3	4	3	2	1	1	2	5	3	1	1	2	5	3	1	1	2	5	3	1	1	2	5	3	1	1	2	5	3	1	1	1	4	4	1	55	1	2	1
5	4	4	2	4	2	3	1	3	2	4	2	2	3	3	5	2	3	4	4	4	3	4	1	1	1	4	5	3	3	4	4	2	3	4	4	4	2	4	4	4	4	2	1	52	1
4	2	2	2	4	2	2	3	1	3	4	3	2	3	2	4	1	3	2	1	4	2	3	2	2	4	2	2	2	2	4	3	2	3	2	4	3	3	2	2	4	2	2	1	62	2	2	2
3	3	5	4	4	4	3	3	3	4	4	3	3	2	2	2	2	5	2	2	2	2	5	1	1	3	3	5	2	4	4	4	4	1	2	2	4	4	1	2	3	4	4	1	65	1	2	1
4	2	4	2	2	2	4	1	2	4	3	1	1	1	1	1	1	5	1	1	1	1	5	1	1	1	1	5	1	1	1	4	3	1	1	1	4	3	1	1	1	1	5	2	67	1	2	1
5	5	5	4	5	5	4	3	2	4	4	3	1	3	3	4	5	4	2	3	3	4	5	1	2	2	2	1	1	2	2	5	5	1	3	3	5	5	1	2	2	5	5	2	50	2	4	1
2	1	1	1	1	1	1	1	1	3	3	1	3	1	2	2	4	4	1	2	2	4	4	1	2	2	4	4	1	2	2	4	4	1	1	1	4	4	1	1	1	4	4	2	51	1	5	2
5	1	1	1	1	2	1	1	1	4	3	5	1	3	3	3	3	3	3	3	3	3	3	3	3	3	3	3	3	3	3	3	3	3	3	3	3	3	3	3	3	3	3	2	45	1	1	1
4	1	1	2	3	3	4	1	2	3	4	3	1	1	1	3	3	5	1	1	3	3	5	1	1	2	3	5	1	2	3	3	3	1	1	2	3	3	1	1	1	3	5	2	34	1
3	1	1	4	4	4	4	4	4	4	4	3	3	1	1	1	1	5	1	1	1	1	5	1	1	1	1	5	1	1	1	4	4	1	1	1	3	4	1	1	1	1	5	2	69	2	5	1
3	2	1	3	1	1	1	1	1	3	3	5	2	3	3	4	5	5	2	2	3	5	5	1	1	2	5	5	3	3	4	5	5	1	2	2	5	5	1	1	2	5	5	2	54	2	6	1
5	3	1	1	1	1	5	1	1	3	4	4	1	1	1	1	1	5	1	1	1	1	5	1	1	1	1	5	3	3	3	3	3	3	3	3	3	3	3	3	3	3	3	2	43	2	2	1
1	2	3	3	4	3	3	1	1	3	4	3	2	2	5	5	4	3	1	2	2	5	5	1	1	1	5	5	2	4	4	5	1	1	2	2	5	3	1	1	1	5	3	1	41	1	1	1
4	5	5	2	5	4	3	3	1	4	4	3	3	1	2	4	4	4	1	2	2	2	5	1	1	1	2	5	1	2	2	4	4	1	2	4	4	4	1	1	2	4	4	1	50	1	5	5
5	4	2	4	4	4	2	2	5	4	3	3	2	1	1	2	3	4	1	1	1	2	5	1	1	1	1	5	1	1	1	4	5	1	1	1	4	5	1	1	1	3	5	1	69	1	5	5
2	2	2	2	1	4	4	1	1	3	3	1	1	1	2	1	1	5	1	1	1	1	5	1	1	1	1	5	1	1	1	5	3	1	1	1	4	3	1	1	1	4	4	2	63	2	2	1
5	2	2	4	5	5	1	2	5	3	4	3	3	2	3	4	3	3	1	1	1	5	5	1	1	1	5	5	2	4	4	5	5	1	4	4	5	5	1	1	1	5	5	1	47	2	4	4
5	1	1	4	1	1	4	4	4	4	4	3	1	1	1	1	1	5	1	1	1	1	5	1	1	1	1	5	1	1	1	5	5	1	1	1	4	5	1	1	1	5	5	2	60	2	3
4	1	1	1	1	1	1	1	3	3	4	3	1	1	1	1	4	5	1	1	2	3	5	1	1	2	5	5	3	3	4	5	2	1	2	4	5	3	1	1	2	5	3	2	54	1	6	3
3	3	1	1	1	1	3	1	1	3	3	3	2	2	2	2	4	4	1	1	2	4	4	1	1	1	4	4	1	2	3	4	2	2	2	3	4	2	1	1	1	4	4	2	55	1	2	2
4	3	4	4	4	4	3	3	1	4	4	3	2	1	1	2	2	4	1	1	1	1	5	1	1	1	1	5	1	1	1	3	4	1	1	1	3	4	1	1	1	1	5	1	61	2	7	4
1	5	5	5	5	5	5	5	3	3	4	3	1	1	3	4	5	5	1	3	5	5	5	1	1	3	4	5	2	3	3	4	5	2	3	3	5	5	1	2	4	5	5	1	68	2	2	2
5	1	5	1	4	1	4	1	1	4	3	2	3	1	1	4	4	4	1	2	4	4	4	1	1	2	4	4	1	2	4	4	4	1	2	2	4	4	1	1	1	4	4	2	43	1
3	1	1	1	2	3	2	2	1	3	3	3	1	2	2	4	4	4	2	2	4	4	4	1	1	3	4	4	2	3	4	4	3	2	3	3	4	3	1	1	2	4	3	1	37	1		10
1	5	5	4	3	3	3	3	3	3	3	1	1	1	1	1	1	5	1	1	1	1	5	1	1	1	1	5	1	1	2	4	5	1	1	1	4	5	1	1	1	1	5	1	65	2	6	3
2	1	1	1	1	2	3	2	1	3	4	3	2	3	5	5	3	4	3	4	4	4	3	3	2	2	3	3	3	4	4	4	3	3	4	4	4	4	3	3	4	2	2	2	55	2	4	2
4	4	4	2	2	3	2	1	1	3	4	3	1	1	1	1	5	5	1	1	1	5	5	1	1	1	4	5	1	1	1	5	5	1	1	1	5	5	1	1	1	4	5	1	53	1	7	7
2	2	1	2	2	2	3	3	1	3	4	3	4	3	3	3	3	3	3	3	3	3	3	3	3	3	3	3	3	3	3	3	3	3	3	3	3	3	3	3	3	3	3	2	36	2	4	2
4	2	2	2	4	4	4	4	4	4	4	3	4	4	4	4	4	4	2	2	2	2	2	4	3	3	2	2	4	4	4	4	4	4	4	4	4	4	4	4	4	4	4	2	54	2	6	1
4	4	2	2	3	3	3	3	3	4	4	2	3	2	3	4	1	4	3	4	4	1	4	3	4	4	1	4	1	1	1	1	5	1	1	1	1	5	1	1	1	1	5	1	46	1	4	4
4	2	1	3	1	1	4	1	3	3	3	1	1	2	2	2	2	5	1	1	2	2	5	1	1	1	1	5	1	2	2	4	5	1	2	2	2	5	1	1	1	1	5	2	66	2	2	1
5	5	5	3	5	5	5	5	5	4	4	3	3	2	4	4	4	4	2	4	4	4	4	2	4	3	4	4	2	3	4	3	3	2	2	4	3	3	2	3	4	3	4	1	58	2	7	7
3	2	2	2	2	2	2	2	2	2	2	3	3	2	3	4	4	4	3	3	3	4	4	2	2	2	4	4	2	3	3	3	3	3	3	4	4	4	3	4	4	4	4	2	51	2	6	1
5	5	4	5	5	5	4	4	2	4	4	2	2	1	2	2	4	5	1	1	2	4	5	1	1	1	2	5	1	1	1	4	5	1	1	1	4	5	1	1	1	4	5	1	50	2	6	6
4	1	3	4	4	3	2	4	2	4	4	4	1	2	3	4	3	4	1	2	2	4	4	1	2	2	3	5	3	4	4	4	3	2	4	4	4	3	1	3	3	4	2	1	45	1	2	2
5	3	2	3	4	2	4	3	3	4	4	2	1	2	2	2	2	2	2	2	2	2	2	2	2	2	2	2	3	3	3	3	3	3	3	3	3	3	3	3	3	3	3	1	47	1	5	5
4	3	3	3	3	3	3	3	4	4	4	3	3	3	3	3	3	3	2	2	2	4	4	2	2	2	4	4	3	3	3	3	3	3	3	3	3	3	3	3	3	3	3	1	46	1	6	6
2	2	2	4	1	4	4	1	2	4	3	1	1	1	1	1	1	1	1	1	1	1	1	1	1	1	1	1	1	1	1	1	1	1	1	1	1	1	1	1	1	1	1	2	65	2	2	1
2	2	4	2	2	2	3	2	2	3	3	1	1	1	1	1	4	5	1	1	1	4	5	1	1	1	2	5	1	1	2	4	2	1	1	1	4	2	1	1	1	4	2	2	49	1	2	2
2	1	2	1	1	1	3	1	1	4	3	1	1	1	1	1	5	5	1	1	1	5	5	1	1	1	5	5	1	1	1	5	5	1	1	1	5	5	1	1	1	5	5	2	59	2	6	1
3	2	2	2	4	4	1	1	1	3	4	3	3	3	4	4	4	3	3	3	3	3	3	3	3	3	4	3	3	2	4	4	3	2	3	4	4	3	2	2	3	4	3	1	61	2	8	6
1	1	1	1	1	1	1	1	1	4	4	2	2	3	3	3	3	3	3	3	3	3	3	3	3	3	3	3	3	3	3	3	3	3	3	3	3	3	3	3	3	3	3	2	65	2	6	1
3	1	1	1	1	1	3	1	1	3	3	3	1	3	3	3	3	3	3	3	3	3	3	3	3	3	3	3	3	3	3	3	3	3	3	3	3	3	3	3	3	3	3	2	48	1
3	2	2	2	3	3	3	3	2	3	3	3	2	2	3	3	4	3	2	3	4	4	5	2	3	4	4	5	2	3	4	4	4	2	3	4	4	5	1	3	4	4	5	1	62	2	3	2
2	1	1	1	1	1	1	1	1	3	3	3	3	2	2	2	4	3	1	2	2	4	3	1	1	1	5	3	1	1	1	5	3	1	1	1	5	3	1	1	1	5	3	2	58	2		10
4	2	1	2	3	2	3	3	1	4	3	3	3	2	2	4	4	3	1	1	3	4	4	1	1	2	4	4	1	1	2	5	2	1	1	1	4	3	1	1	1	3	4	2	32	1	2	1
3	3	3	3	2	2	2	2	4	4	4	4	2	4	4	4	4	4	3	3	3	3	3	4	3	3	3	3	3	3	3	3	3	4	3	3	3	3	3	3	3	3	3	2	40	2	2	1
3	1	3	1	3	3	2	2	2	3	4	2	1	1	1	2	3	5	1	1	2	3	5	1	1	1	3	5	1	2	2	5	2	1	1	1	5	2	1	1	1	5	3	1	53	1	4	4
5	5	5	5	4	5	4	4	4	2	4	3	2	3	3	3	3	3	2	3	3	3	4	2	2	2	2	3	3	3	3	3	2	3	3	3	3	4	3	3	3	3	4	1	55	2	4	4
5	3	4	2	1	1	1	1	1	4	4	1	1	1	2	2	5	4	1	1	3	4	4	1	1	1	5	5	1	1	1	5	5	1	1	1	5	5	1	1	1	5	5	1	57	2	5	4
2	2	2	2	1	1	2	3	3	3	4	3	1	1	1	1	4	5	1	1	1	4	5	1	1	1	4	5	1	1	1	4	4	1	1	2	4	4	1	1	1	4	4	2	46	2	4	1
2	2	2	2	3	3	3	3	3	3	4	3	2	1	1	1	1	5	1	1	1	1	5	1	1	1	1	5	1	1	1	1	5	1	1	1	1	5	1	1	1	1	5	2	62	2	8	1
5	5	2	2	1	1	4	4	3	3	3	1	2	2	3	4	4	5	2	2	3	5	5	1	2	2	5	5	2	3	3	5	5	1	1	1	5	5	1	1	1	5	5	2	48	1
4	2	3	2	1	3	2	2	1	2	4	3	3	1	1	1	4	4	1	1	1	5	5	1	1	1	1	5	2	2	2	4	4	1	1	2	4	4	1	1	1	4	5	1	54	2	3	1
3	4	5	4	4	4	2	4	4	3	2	2	1	1	1	4	1	5	1	1	4	1	5	1	1	4	1	5	2	3	4	4	2	2	3	4	4	2	1	1	4	3	2	2	68	2	6	2
5	4	4	4	5	5	4	5	3	4	4	3	3	5	5	5	2	1	5	5	5	1	1	5	5	5	1	1	5	5	5	1	1	5	5	5	1	1	5	5	5	1	1	1	53	2	3	3
5	4	2	4	2	2	2	4	4	4	4	3	3	1	1	4	4	3	1	4	4	4	4	1	2	2	4	4	1	4	4	4	3	1	4	4	4	3	1	4	4	4	3	1	52	1	5	5
5	4	4	4	4	4	3	4	4	3	4	3	1	1	4	5	5	5	1	2	3	5	5	1	1	2	3	5	2	3	5	5	5	1	2	3	5	5	1	2	2	5	5	1	44	1
5	5	1	2	1	1	1	1	1	4	4	2	1	1	1	1	1	5	1	1	1	4	5	1	1	1	4	5	1	1	1	5	4	1	1	1	4	4	1	1	1	4	5	2	65	1	4	4
1	1	1	1	1	1	1	1	1	3	3	3	2	1	1	1	5	5	1	1	1	5	5	1	1	1	5	5	1	1	1	5	5	1	1	1	2	5	1	1	1	3	5	1	62	2	9	9
4	4	4	4	3	4	4	4	3	4	4	3	3	3	3	3	3	4	1	1	1	5	5	1	1	1	5	5	2	2	2	2	2	1	1	1	4	4	1	1	1	5	5	2	65	2	3	1
1	1	1	1	1	1	1	1	1	3	3	3	3	1	2	4	1	5	1	2	4	1	5	1	2	4	1	5	1	2	2	5	5	1	2	2	5	5	1	1	1	1	5	2	48	1	1	1
2	1	1	2	2	2	2	2	2	4	4	3	2	2	2	2	2	4	1	2	2	2	4	1	1	1	1	4	2	2	2	2	4	2	2	2	2	4	2	2	2	2	4	1	45	2	4	4
2	5	5	5	5	5	5	5	1	4	4	1	3	5	4	4	3	3	2	2	2	5	5	2	1	1	5	5	1	1	1	3	5	1	1	1	3	5	1	1	1	1	5	1	62	2		4
4	4	2	2	4	4	3	2	3	3	4	3	3	2	2	3	3	4	2	2	3	4	4	2	2	3	4	4	2	2	3	4	4	2	2	2	4	4	2	2	3	4	4	1	46	2	6	4
3	2	2	3	3	3	3	2	3	4	4	3	2	2	2	2	4	4	1	2	2	4	5	1	1	1	4	5	3	3	3	3	3	2	2	3	3	3	2	2	2	4	4	1	47	2	5	5
5	1	1	1	2	1	1	3	1	3	3	4	2	1	1	1	1	1	1	1	1	1	1	1	1	1	1	1	1	1	1	1	1	1	1	1	1	1	1	1	1	1	1	2	46	2		10
4	4	4	4	4	4	3	4	4	2	4	4	2	1	2	2	4	5	1	1	1	5	5	1	1	1	1	5	1	1	1	4	4	1	1	1	1	5	1	1	1	1	5	1	60	2	2	2
2	4	4	4	4	4	3	4	2	3	4	3	2	3	3	4	3	3	2	3	4	4	4	2	3	4	4	4	2	3	4	4	4	3	3	4	4	4	2	3	4	4	4	1	58	2	2	2
3	2	2	2	2	2	2	2	2	3	3	3	2	1	1	1	5	5	1	1	1	5	5	1	1	1	5	5	1	1	1	5	5	1	1	1	5	5	1	1	1	5	5	2	61	2	1	1
5	1	1	1	2	1	5	1	2	3	3	3	1	1	1	1	4	5	1	1	1	3	5	1	1	1	3	5	1	1	1	4	3	1	1	1	5	3	1	1	1	2	4	2	61	2	3	1
1	5	5	5	5	5	4	4	5	3	4	2	1	1	3	4	3	3	3	3	3	3	5	1	3	3	3	5	1	2	3	4	5	1	2	3	4	5	1	2	2	2	5	1	65	2		10
4	4	4	3	4	4	2	3	2	3	3	1	1	1	1	1	4	5	1	1	1	4	5	1	1	1	4	5	1	1	1	1	5	1	1	1	4	5	1	1	1	4	5	1	60	2	4	4
4	5	2	1	5	3	2	4	1	4	4	3	1	1	1	1	1	5	1	1	1	1	5	1	1	1	1	5	1	1	1	1	5	1	1	1	5	5	1	1	1	1	5	1	54	2	4	4
5	3	4	4	5	5	3	4	4	4	4	4	4	1	1	2	4	4	1	1	1	4	5	1	1	2	3	5	1	1	3	4	4	1	3	4	5	5	1	1	2	5	5	1	51	2	5	5
1	1	1	2	4	1	1	1	4	3	4	1	1	1	1	1	1	5	1	1	1	1	5	1	1	1	1	5	1	1	1	5	2	1	1	1	5	2	1	1	1	5	5	1	64	2	6	5
4	3	3	3	3	3	3	3	3	4	4	3	2	1	2	2	2	4	1	1	2	4	5	1	1	1	4	5	2	2	2	2	2	2	2	2	2	2	1	1	1	1	1	1	61	2	2	2
2	5	4	5	5	5	5	5	5	4	4	5	3	3	3	3	3	3	3	3	3	3	3	3	3	3	3	3	3	3	3	3	3	3	3	2	3	3	3	3	3	3	3	1	52	2	5	5
5	2	2	2	1	1	4	1	2	4	3	2	1	2	2	4	4	5	1	1	2	5	5	1	1	2	2	5	2	2	2	4	4	2	2	2	2	4	1	1	2	2	5	2	68	2	5	1
4	5	5	4	4	4	4	5	2	4	4	3	2	1	1	2	4	5	1	1	2	4	5	1	1	2	4	5	1	1	2	4	4	1	1	2	4	4	1	1	2	4	4	1	47	1	5	1
2	5	5	5	2	2	4	2	4	4	3	2	1	1	2	2	2	4	1	1	1	2	5	1	1	1	1	4	2	2	2	3	3	1	1	2	2	3	1	1	1	3	4	2	66	1	3	1
5	2	2	2	5	4	4	3	2	3	4	3	3	2	2	4	4	4	2	2	4	4	4	2	2	4	4	4	2	2	3	4	4	2	2	3	4	4	2	2	3	4	4	1	50	1	4	3
2	2	2	2	2	2	2	2	2	3	3	2	2	2	2	2	2	4	1	2	2	2	4	1	1	1	1	5	2	2	2	5	3	1	1	1	5	5	1	1	1	5	5	2	68	2		2
5	2	1	3	4	2	5	1	3	3	4	1	1	1	1	1	1	5	1	1	1	1	5	1	1	1	1	5	1	1	1	5	3	1	1	1	5	3	1	1	1	5	3	2	50	1	2	2
5	2	2	1	2	1	4	1	1	3	4	3	1	3	3	3	3	3	3	3	3	3	3	3	3	3	3	3	2	3	3	3	3	2	3	3	3	3	2	3	3	3	3	2	42	1	1	1
4	4	5	4	3	4	5	3	3	3	3	3	3	1	1	1	3	5	1	1	1	2	5	1	1	1	2	4	1	1	2	3	4	1	1	1	3	5	1	1	1	2	5	2	62	2	1	1
4	4	4	5	4	5	4	4	4	2	3	3	4	2	3	3	3	3	4	4	4	4	4	3	3	3	3	3	3	3	3	3	3	3	3	3	3	3	3	3	3	3	3	2	60	2		1
5	1	1	2	2	2	2	2	2	4	3	2	3	1	1	1	4	3	1	1	1	4	3	1	1	1	2	3	1	1	1	4	3	1	1	1	4	4	1	1	1	1	4	2	51	2
2	1	1	1	2	2	2	2	1	4	4	2	2	1	1	1	1	5	1	1	1	1	5	1	1	1	1	5	1	1	1	4	4	1	1	1	4	4	1	1	1	4	4	2	41	1	2	2
3	1	1	1	1	1	1	1	1	3	4	3	1	3	3	3	3	4	1	1	1	2	5	1	1	1	1	5	2	2	2	4	3	3	3	3	5	5	1	1	1	5	5	2	38	1	5	2
3	2	2	2	2	2	2	2	2	3	4	3	2	1	2	2	2	5	1	1	1	1	5	1	1	1	1	5	2	2	2	4	4	2	2	2	4	4	2	2	2	4	4	1	41	2	5	5
3	1	1	1	1	1	1	1	1	3	3	1	1	1	1	3	3	1	1	1	1	1	3	1	1	1	1	3	1	1	1	1	3	1	1	1	1	3	1	1	1	1	3	2	57	2	7	2
2	5	5	5	4	3	5	5	5	4	4	2	1	1	3	3	3	4	1	1	1	5	5	3	1	1	5	5	1	1	1	3	5	1	1	1	3	5	1	1	1	5	5	1	65	2	2	2
4	3	4	3	4	4	4	2	4	4	4	2	3	4	4	4	4	4	2	2	2	4	3	1	1	1	3	3	4	4	4	4	3	3	3	3	4	3	1	1	1	4	4	2	59	2	5	1
2	2	2	3	5	4	3	5	4	3	4	3	3	2	2	2	4	5	1	2	2	4	5	1	2	2	4	5	1	2	2	5	4	1	2	2	5	4	1	2	2	5	4	1	60	2	7	6
1	1	1	2	1	1	1	1	1	3	3	3	1	1	1	1	3	5	1	1	1	1	5	1	1	1	1	5	1	1	1	2	3	1	1	1	2	3	1	1	1	2	3	2	59	1	2	1
5	1	1	1	2	4	2	1	1	3	4	3	3	1	1	1	1	1	1	1	4	5	5	3	3	3	3	3	1	1	2	4	5	2	2	4	4	4	2	2	4	4	4	2	58	2	5	1
2	3	4	4	4	4	4	4	4	4	4	2	3	2	3	3	3	3	2	2	3	4	4	2	4	4	4	4	2	4	4	4	4	3	3	3	3	3	3	4	3	3	4	2	60	2	3	1
2	1	1	1	1	1	1	1	1	4	4	3	1	3	3	3	4	2	1	1	1	1	1	2	2	2	2	2	3	3	3	3	2	2	2	2	2	1	3	3	3	3	2	2	56	2	2	10
2	1	1	1	1	1	3	1	1	3	4	3	1	1	2	2	3	5	1	2	2	3	5	1	1	2	3	5	1	1	2	4	5	1	1	2	4	5	1	1	1	5	5	1	33	1	1	1
4	4	1	3	3	1	3	3	3	3	3	3	1	2	3	3	3	5	1	2	2	2	5	1	1	1	1	5	2	2	2	4	4	1	2	2	2	3	1	1	2	2	4	2	42	1		1
3	3	3	3	4	4	3	3	3	3	4	3	3	3	3	3	3	3	3	3	3	3	3	2	2	2	3	3	2	2	2	3	3	2	2	2	3	3	2	2	2	3	3	1	39	1	4	3
2	5	5	2	5	5	5	5	2	4	4	3	1	1	1	1	1	5	1	1	1	1	5	1	1	1	1	5	1	1	1	4	3	1	1	1	4	3	1	1	1	3	5	1	61	1	4	4
4	3	1	5	5	5	5	4	5	3	3	4	3	1	2	2	2	5	1	1	1	1	5	1	1	1	1	5	1	2	2	5	1	1	2	2	5	1	1	2	2	5	2	2	40	1	2	2
4	4	1	2	4	4	2	2	2	3	4	5	5	3	3	3	3	3	3	3	3	3	3	2	3	3	5	3	3	3	3	3	3	3	3	3	3	1	3	3	3	3	1	1	39	1	1	1
4	1	1	2	2	2	2	1	1	3	4	1	2	5	5	5	4	4	5	5	5	5	5	5	5	5	5	5	5	5	5	5	4	5	5	5	5	4	5	5	5	5	5	1	50	1	1	1
4	4	4	2	3	3	3	1	1	4	4	3	2	2	3	3	3	3	2	2	2	2	5	1	1	1	1	5	2	3	3	5	2	2	3	3	5	2	1	1	1	5	2	2	51	1	5	1
3	1	4	1	1	4	1	1	1	2	2	1	1	1	1	1	5	5	1	1	1	5	5	1	1	1	5	5	1	1	1	5	5	1	1	1	5	5	1	1	1	5	5	1	40	1	3	3
5	4	4	4	2	4	5	5	4	4	4	3	1	2	2	2	3	3	1	1	1	1	1	1	1	1	1	1	2	2	2	2	2	2	2	2	2	2	1	1	1	1	1	2	39	2	3	1
4	4	4	4	4	4	2	2	2	3	4	1	1	1	1	1	5	5	1	1	1	5	5	1	1	1	5	5	1	1	1	5	5	1	1	1	5	5	1	1	1	5	5	1	45	1	3	3
4	4	3	4	2	4	3	3	4	4	4	2	1	1	2	1	2	5	1	1	1	2	5	1	1	1	2	5	2	2	2	2	4	2	2	2	3	4	2	2	2	2	4	1	67	2	1	1
5	4	4	2	5	5	5	4	2	4	4	2	1	2	2	2	4	4	2	2	3	4	4	1	1	2	5	5	2	2	2	4	1	1	1	1	5	2	1	1	1	5	3	2	46	1	4	1
4	2	2	3	5	4	3	2	2	3	4	3	1	1	3	3	5	1	1	1	2	4	3	1	1	1	5	4	1	1	1	4	4	1	1	1	4	1	1	1	1	5	4	1	55	2	4	4
4	4	4	3	4	4	4	2	2	3	3	3	3	3	3	3	3	3	3	3	3	3	3	2	4	4	4	4	3	3	3	3	3	3	4	4	4	4	2	4	4	4	4	2	40	2	2	1
2	3	4	3	3	3	2	2	2	4	3	1	1	2	2	3	3	4	1	1	2	3	3	1	1	2	3	4	1	2	2	3	3	1	1	2	3	3	1	1	2	2	3	2	67	2	4	1
5	2	2	2	4	2	4	4	2	4	4	4	4	1	1	2	2	5	1	1	1	1	5	1	1	1	1	5	1	1	2	5	1	1	1	2	5	2	1	1	1	4	3	2	61	2	9	7
5	5	5	5	2	4	4	5	5	3	4	3	1	1	1	3	3	5	1	1	1	1	5	1	1	1	1	5	3	4	4	5	1	3	3	4	5	1	3	3	3	4	1	1	67	2	3	3
2	2	2	2	1	2	3	1	2	3	4	4	1	1	2	2	1	5	1	1	1	1	5	1	1	1	1	5	1	3	4	3	4	2	2	2	2	5	1	1	1	1	5	2	51	2	2	1
4	4	2	2	3	2	2	4	2	3	3	3	1	2	2	3	4	4	2	2	3	4	4	2	2	2	4	4	3	3	3	3	3	2	2	3	4	3	2	2	2	4	3	1	44	1	5	5
4	4	4	3	4	4	2	4	3	4	4	3	2	1	2	2	4	4	1	2	2	4	4	1	1	1	4	5	1	2	2	3	3	1	2	2	3	3	1	1	1	4	4	1	48	2	6	6
2	1	3	2	2	1	3	1	1	4	4	3	1	1	1	2	4	4	1	1	1	3	5	1	1	1	2	5	1	2	2	4	4	1	1	1	3	4	1	1	1	2	5	2	51	1
5	4	4	4	5	5	4	4	4	2	4	1	1	3	3	3	2	5	2	2	3	2	5	2	2	3	2	5	2	2	3	4	3	2	2	3	4	4	2	2	2	4	4	1	64	2
1	3	4	3	1	1	3	3	2	3	4	2	1	1	1	1	1	5	1	1	1	1	5	1	1	1	1	5	1	3	3	3	4	1	1	2	3	4	1	1	1	2	5	2	53	2	2	1
4	4	4	2	4	4	5	3	2	4	4	3	1	1	3	4	4	4	1	3	3	5	4	1	1	1	5	5	2	3	3	4	3	2	3	3	4	3	1	2	2	5	5	2	27	1	3	1
4	2	2	4	1	1	4	1	2	3	4	3	1	2	2	2	5	4	2	2	2	5	4	2	2	2	5	4	2	2	2	5	3	2	2	2	5	4	2	2	2	5	4	1	46	1	8	6
1	1	4	3	3	3	3	3	3	3	3	3	3	3	3	3	3	3	2	2	3	3	3	2	2	3	3	3	3	3	3	3	3	3	3	3	3	3	3	3	3	3	3	2	38	1	6	2
1	5	5	1	4	1	5	5	1	3	4	3	2	2	2	4	4	5	1	1	1	4	5	1	1	1	1	5	3	3	3	5	3	2	4	4	4	3	1	1	1	1	5	2	62	2	2	1
5	4	4	4	5	5	5	2	4	4	4	4	2	1	1	2	5	2	1	1	2	5	2	1	1	1	5	2	1	1	2	5	2	1	1	2	5	2	1	1	1	5	3	2	50	2		1
4	5	4	4	5	5	4	5	4	4	4	4	2	2	2	2	4	5	1	2	2	4	5	1	1	1	5	5	1	4	4	3	3	1	2	2	4	4	1	1	1	2	4	1	47	2	5	5
5	4	1	2	2	2	4	3	3	2	3	3	1	1	1	1	1	1	1	1	1	1	1	1	1	1	1	1	1	1	1	1	1	1	1	1	1	1	1	1	1	1	1	2	48	2	3	1
3	3	3	3	3	3	3	3	3	2	2	3	3	3	3	3	3	3	3	3	3	3	3	3	3	3	3	3	3	3	3	3	3	3	3	3	3	3	3	3	3	3	3	1	20	1	4	1
3	3	3	3	3	3	3	2	2	4	4	2	2	1	1	2	3	4	1	1	2	3	4	2	2	2	4	4	3	4	4	3	3	3	3	3	3	3	3	3	3	3	3	2	40	1
5	3	1	1	4	4	3	4	1	3	4	3	2	1	3	3	5	5	1	3	3	5	5	1	1	1	4	5	1	2	3	4	2	1	1	2	4	2	1	1	1	5	3	1	62	2	4	4
2	2	2	1	4	4	3	1	1	3	4	1	1	1	1	1	3	5	1	1	1	3	5	1	1	1	1	5	1	1	1	2	5	1	1	1	2	5	1	1	1	2	5	1	55	1	1	1
4	3	3	4	3	4	3	3	4	4	3	2	3	1	2	4	3	5	1	1	1	3	5	1	1	2	3	5	3	3	3	3	3	3	3	3	3	3	3	3	3	3	3	1	66	2	2	2
5	5	4	5	5	5	4	4	5	4	4	5	2	3	4	5	4	5	4	4	4	2	5	4	4	4	2	5	4	4	4	3	4	4	4	4	4	2	4	4	4	4	3	1	47	2	4	4
5	4	4	2	4	4	4	4	3	3	3	3	1	4	4	4	4	4	3	4	4	4	4	2	4	4	4	4	3	4	4	4	4	3	4	4	4	4	3	4	4	4	4	2	40	2	4	1
1	1	1	1	1	1	1	1	1	3	4	1	1	2	2	2	2	5	2	2	3	4	4	1	1	2	2	5	1	2	2	3	4	1	2	2	4	4	1	2	2	4	4	2	48	2	6	1
5	2	1	2	1	1	3	3	1	3	4	3	1	3	3	3	3	3	1	3	3	3	3	1	3	3	3	3	1	3	3	3	3	3	3	3	3	3	1	3	3	3	3	2	28	2		1
4	3	1	2	1	1	3	1	2	4	3	3	1	1	1	2	3	4	1	1	1	3	5	1	1	1	3	5	1	1	2	3	3	1	1	1	3	3	1	1	1	3	4	2	52	1		1
3	1	1	2	1	1	1	1	1	3	4	3	2	1	1	1	5	5	1	1	1	5	5	1	1	1	5	5	1	1	1	5	5	1	1	1	5	5	1	1	1	5	5	2	66	2	3	1
5	5	5	4	2	1	4	1	3	3	2	3	3	1	2	2	4	3	1	1	2	4	3	1	1	1	4	3	3	3	3	1	1	1	1	1	2	3	1	1	1	2	3	2	44	1	2	2
5	4	5	5	3	4	5	4	5	3	3	1	1	1	1	1	1	1	1	1	1	1	1	3	3	3	3	3	1	1	1	1	1	1	1	1	1	1	1	1	1	1	1	2	62	1	2	1
1	3	2	1	2	3	3	2	1	3	3	3	2	1	2	2	5	4	1	1	1	5	4	1	1	1	5	4	1	2	2	5	2	1	1	1	5	2	1	1	1	5	3	2	61	1	2	2
2	1	4	4	4	5	5	1	1	3	4	2	1	3	3	4	5	5	2	2	2	5	5	1	1	1	5	5	3	4	4	4	4	2	2	3	5	5	1	1	1	5	5	2	24	1		1
5	5	5	2	5	5	2	2	2	3	4	3	1	1	1	1	1	5	1	1	1	1	5	1	1	1	1	5	1	1	1	5	5	1	1	1	5	5	1	1	1	1	5	1	44	1	3	1
2	2	2	2	2	2	2	2	2	3	4	3	2	2	2	4	2	4	2	2	2	2	4	1	2	2	2	5	2	4	4	2	2	2	3	3	3	2	1	2	2	2	3	1	55	1	2	1
1	1	1	1	1	1	1	1	1	3	3	3	1	1	1	1	1	5	1	1	1	1	5	1	1	1	1	5	1	1	1	1	5	1	1	1	1	5	1	1	1	1	5	2	54	2	3	1
2	2	2	2	1	4	2	2	1	4	2	3	1	1	1	1	4	3	1	1	1	4	5	1	1	1	2	5	1	1	1	4	2	1	1	1	4	2	1	1	1	4	4	2	67	1	2	2
4	2	2	2	4	4	2	3	2	3	4	2	1	1	2	2	5	5	1	2	2	5	5	1	1	1	5	5	1	2	2	5	5	1	2	2	5	5	1	1	1	5	5	1	63	2	5	2
3	3	4	4	4	4	4	4	4	2	2	3	3	3	3	3	3	3	3	3	3	3	3	3	3	3	3	3	3	3	3	3	3	3	3	3	3	3	3	3	3	3	3	1	29	1	4	1
1	5	5	5	5	5	5	5	1	4	4	4	3	2	2	4	5	5	1	1	1	4	4	1	1	1	5	5	1	1	1	5	5	1	1	1	5	5	1	1	1	5	5	1	66	2	2	2
3	1	1	1	1	2	2	2	1	4	4	3	1	1	1	2	3	5	1	1	2	3	5	1	1	1	2	5	1	1	3	4	5	1	1	2	4	5	1	1	1	4	5	2	41	1	2	1
1	3	3	3	4	4	4	3	3	3	3	3	1	2	2	2	2	4	2	2	2	2	4	2	2	2	2	4	2	2	2	4	3	2	2	2	4	3	2	2	2	4	4	2	40	2	5	1
4	4	4	3	4	4	4	3	3	4	3	2	3	4	3	3	3	3	4	3	3	3	3	4	3	3	3	3	4	3	3	3	3	3	4	4	4	4	3	4	4	4	4	1	54	1	3	3
3	3	3	3	2	2	2	2	2	3	4	4	1	1	1	1	1	4	1	1	1	1	4	1	1	1	1	4	1	1	1	5	1	1	1	1	5	1	1	1	1	5	1	1	38	1	6	3
4	4	4	4	4	4	4	4	4	4	4	3	3	3	3	3	3	3	3	3	3	3	3	3	3	3	3	3	3	3	3	3	3	3	3	3	3	3	3	3	3	3	3	2	43	2	5	1
5	4	4	3	5	4	4	4	3	4	3	4	1	1	1	2	2	4	1	1	2	2	4	1	1	1	1	5	1	1	3	4	4	1	1	2	4	4	1	1	2	2	5	2	60	2	2	1
2	5	5	5	5	5	3	5	5	3	4	3	1	1	1	1	4	5	1	1	1	4	5	1	1	1	4	5	1	1	1	4	4	1	1	1	4	5	1	1	1	1	5	1	62	2	4	3
1	1	4	4	4	4	2	4	4	3	2	3	1	1	1	1	5	5	1	1	1	5	5	1	1	1	5	5	1	1	1	5	5	1	1	1	5	5	1	1	1	5	5	1	69	2	3	3
4	2	1	3	4	2	2	3	2	3	4	3	1	3	3	3	2	2	4	4	4	4	4	1	2	2	5	5	1	2	2	4	4	1	1	2	4	4	1	1	1	4	4	1	53	1
2	2	4	4	4	2	3	4	4	4	4	2	2	1	1	1	2	5	1	1	1	1	5	1	1	1	2	5	1	1	1	4	2	1	1	1	4	2	1	1	1	4	2	1	63	2	3	3
4	4	1	2	5	2	1	3	2	4	4	4	1	1	1	1	1	5	1	1	1	2	5	1	1	1	1	5	2	3	3	3	3	1	2	3	3	3	1	1	1	4	4	1	54	1	2	2
1	1	1	1	1	1	1	1	1	1	1			3	3	3	3	3	3	3	3	3	3	3	3	3	3	3	3	3	3	3	3	3	3	3	3	3	3	3	3	3	3	2	23	1	3	1
1	1	1	1	1	1	1	1	2	2	2	3	3	2	2	2	2	2	2	2	2	2	2	3	3	3	3	3	2	2	2	2	2	2	2	2	2	2	2	2	2	2	2	1	56	1	2	2
4	3	2	2	4	1	4	1	1	3	3	1	1	1	1	2	2	5	1	1	1	2	5	1	1	1	2	5	1	3	3	4	3	1	1	1	4	3	1	1	1	4	3	2	58	2	6	1
4	3	4	3	4	3	3	4	2	4	4	1	1	1	1	1	1	5	1	1	1	1	5	1	1	1	1	5	1	1	1	1	5	1	1	1	1	5	1	1	1	1	5	2	57	2	9	3
4	4	4	4	4	4	4	4	4	3	2	3	1	3	3	3	3	3	3	3	3	3	3	2	2	2	2	2	3	3	3	3	3	3	3	3	3	3	3	3	3	3	3	1	54	1	3	3
4	4	3	3	4	4	2	3	3	4	4	2	1	1	1	1	1	4	1	1	1	1	4	1	1	1	1	4	1	1	1	3	3	1	1	1	3	4	1	1	1	3	4	1	41	1	3	3
5	5	1	2	1	1	4	1	1	3	3	2	1	1	1	4	5	5	1	3	5	5	5	1	2	3	5	5	1	5	5	5	3	1	1	1	5	4	1	1	1	5	5	2	34	1	3	3
4	4	1	5	4	4	4	4	4	4	4	5	2	1	1	1	4	4	1	1	1	2	5	1	1	1	1	5	1	2	2	5	1	2	2	2	4	2	1	1	1	4	3	1	67	2	1	1
4	5	5	3	5	5	5	3	3	4	4	3	1	4	4	3	1	1	3	3	3	1	1	1	1	1	1	1	4	4	4	1	1	2	2	2	2	2	2	2	2	2	2	2	46	2		10
5	4	4	4	5	5	3	5	5	3	4	3	2	1	1	2	5	5	1	1	1	4	5	1	1	1	5	5	2	2	4	4	4	2	2	4	4	4	1	1	2	4	4	1	57	1	2	2
5	1	2	2	3	3	1	1	2	3	4	2	2	1	1	1	1	5	1	1	1	1	5	1	1	1	1	5	1	1	1	4	4	1	1	1	4	4	1	1	1	1	5	1	58	2	2	1
3	3	3	3	3	3	3	3	3	1	1			3	3	3	3	3	3	3	3	3	3	3	3	3	3	3	3	3	3	3	3	3	3	3	3	3	3	3	3	3	3	1	29	1	5	1
5	3	4	4	4	4	3	2	2	3	4	2	2	4	4	4	4	4	1	1	1	1	1	1	1	1	1	1	1	1	1	1	1	1	1	1	1	1	1	1	1	1	1	1	47	1	4	2
3	3	3	3	3	3	3	3	3	1	1			3	3	3	3	3	3	1	3	3	3	3	3	3	3	3	3	3	3	3	3	3	3	3	3	3	3	3	3	3	3	1	53	1	3	2
4	4	2	2	2	1	4	2	1	3	3	1	1	1	1	2	3	5	1	1	1	1	5	1	1	1	1	5	1	1	1	3	5	1	1	1	3	5	1	1	1	1	4	2	44	2	3	1
5	1	2	3	1	5	5	2	1	4	4	3	1	1	2	4	4	4	1	1	2	3	5	1	1	1	3	5	1	2	3	5	3	1	1	1	3	4	1	1	1	2	5	2	57	2	6	1
2	4	3	4	4	4	4	4	4	4	4	2	2	1	1	2	1	5	1	1	2	1	5	1	1	1	1	5	1	1	1	1	5	1	1	1	1	5	1	1	1	1	5	1	69	2	1	1
3	1	1	1	4	4	2	2	2	3	4	3	1	2	3	3	4	4	1	2	3	5	5	1	1	1	1	5	2	3	3	4	4	3	3	4	5	5	1	1	1	5	5	2	45	2	6	1
1	4	5	4	4	5	2	3	3	2	4	3	3	3	3	3	3	3	3	3	3	3	3	3	3	3	3	3	3	3	3	3	3	3	3	3	3	3	3	3	3	3	3	1	46	1	3	3
5	5	5	5	4	4	4	4	4	4	4	3	2	1	1	1	1	5	1	1	1	1	5	1	1	1	1	5	1	1	1	4	5	1	1	1	4	5	1	1	1	4	5	1	63	2	6	5
3	3	1	1	3	3	3	3	1	3	4	3	2	3	3	3	3	3	2	2	2	4	4	2	2	2	4	4	2	2	2	4	4	2	2	2	4	4	2	2	2	4	4	1	51	2	5	5
4	4	1	1	4	4	3	3	1	4	4	1	1	1	1	1	5	5	1	1	1	5	5	1	1	1	5	5	1	1	1	5	5	1	1	1	5	5	1	1	1	5	5	1	37	2	4	4
4	5	5	5	4	4	4	4	5	2	4	2	1	2	2	3	4	4	1	2	2	4	4	1	2	2	4	5	2	2	2	4	4	2	2	3	4	5	1	2	2	4	4	1	63	2	4	4
1	1	1	1	1	1	1	1	1	3	3	3	2	1	2	2	2	4	1	1	1	1	5	1	1	1	1	5	1	1	1	1	5	1	1	1	1	5	1	1	1	4	5	2	66	2	2	1
3	4	3	5	1	4	4	3	5	4	4	3	2	1	1	1	5	5	1	1	1	5	5	1	1	1	5	5	1	1	1	3	3	1	1	1	4	3	1	1	1	4	4	2	65	1	2	2
1	1	1	2	1	1	1	1	2	4	4	3	1	1	1	1	1	5	1	1	1	1	5	1	1	1	1	5	1	1	1	5	5	1	1	1	5	5	1	1	1	5	5	2	62	2	1	1
4	3	3	3	4	3	3	3	4	4	4	3	3	3	3	3	3	3	3	3	3	3	3	3	3	3	3	3	3	3	3	3	3	3	3	3	3	3	3	3	3	3	3	2	49	1	2	2
2	1	1	1	1	1	1	1	1	4	4	3	2	1	2	2	4	4	1	1	1	1	4	1	1	1	1	4	1	2	2	4	3	1	1	1	4	3	1	1	1	4	4	2	61	2	2	1
3	4	4	4	4	4	3	4	4	2	4	3	1	3	3	3	3	3	3	3	3	3	3	3	3	3	3	3	3	3	3	3	3	3	3	3	3	3	3	3	3	3	3	1	50	1	4	4
5	1	1	1	1	4	4	4	1	4	4	3	1	2	2	3	4	4	1	1	1	5	5	1	1	1	5	5	1	1	1	5	5	1	1	1	5	5	1	1	1	5	5	2	57	2	6	1
3	1	1	2	1	2	3	2	2	2	2	3	3	3	3	3	3	2	4	3	3	3	4	3	3	3	3	4	2	3	3	4	3	2	2	2	4	3	3	2	2	3	3	2	43	2	2
3	2	4	2	2	2	2	2	2	3	4	2	2	3	3	3	3	3	3	3	3	3	3	3	3	3	3	3	3	3	3	5	5	3	3	3	3	5	3	3	3	3	5	2	65	2	4	1
4	2	1	3	2	2	3	2	3	4	4	3	3	1	2	4	3	4	1	1	4	4	4	1	1	4	5	5	1	1	4	4	3	1	1	4	4	3	1	1	4	5	5	2	63	2	4	2
4	4	4	4	3	2	4	3	3	2	4	3	2	1	1	1	1	1	1	1	1	1	1	1	2	1	2	1	3	1	2	1	2	1	2	1	1	1	1	1	2	1	1	1	37	1		2
4	4	4	4	2	4	2	1	3	4	4	3	1	1	1	2	1	5	1	1	1	1	5	1	1	1	1	5	3	3	3	3	2	3	3	3	3	3	2	2	3	1	4	1	44	1	2	1
3	1	2	2	3	3	3	3	3	3	4	3	1	1	1	1	5	3	1	1	1	1	5	1	1	1	1	5	1	1	1	4	3	1	1	1	4	4	1	1	1	3	4	2	38	2	2	1
5	3	3	2	5	4	3	2	2	3	4	3	5	3	5	5	4	3	3	5	5	5	4	1	5	5	5	5	5	5	5	3	2	3	5	5	5	3	1	4	4	5	5	1	42	1	5	3
2	4	4	3	3	4	2	4	2	3	4	2	2	2	2	3	3	3	1	3	4	4	5	1	1	5	5	5	1	3	4	5	5	2	3	4	5	5	1	1	2	5	5	1	67	2	1	1
1	2	2	2	4	4	4	1	2	3	4	3	3	1	1	1	5	5	1	1	1	5	5	1	1	1	1	5	1	1	1	5	3	1	1	1	4	4	1	1	1	4	4	2	64	2		1
4	1	2	4	4	2	2	2	2	4	4	2	1	1	1	2	3	2	1	1	1	2	3	1	1	1	3	5	1	1	3	4	3	1	1	1	5	3	1	1	1	5	4	2	35	2	4	1
4	3	3	2	4	3	4	3	2	4	4	3	1	2	3	4	4	4	2	4	4	5	4	2	4	4	5	5	2	3	3	5	3	2	4	4	5	4	2	4	4	5	4	2	40	2	3	1
3	3	3	3	3	3	3	3	3	1	1			3	3	3	3	3	3	3	3	2	3	3	3	2	3	3	3	3	3	3	3	3	3	3	2	3	3	3	3	3	3	2	42	2
4	1	1	4	3	4	2	3	1	4	3	2	1	1	1	1	3	5	1	1	1	1	5	1	1	1	1	5	1	1	1	4	3	1	1	1	4	3	1	1	1	2	4	1	48	2	3	3
4	2	1	2	4	2	4	2	2	4	3	2	1	1	1	2	3	5	1	1	1	3	5	1	1	1	1	5	1	1	1	4	5	1	1	1	4	5	1	1	1	3	5	2	46	2	2	1
3	2	2	2	1	4	4	4	3	4	2	3	1	2	2	2	2	2	2	2	2	2	2	2	2	2	2	2	2	2	2	2	2	2	2	2	2	2	2	2	2	2	2	2	68	1	3	2
4	3	3	3	4	3	4	4	3	3	4	3	2	4	2	2	4	4	1	1	2	3	5	1	1	1	2	5	1	1	1	4	2	1	1	1	3	2	1	1	1	3	4	2	66	2	3	3
3	2	2	2	1	1	1	1	2	3	4	3	1	2	2	4	4	3	1	1	1	5	5	1	1	1	5	5	2	2	4	5	3	1	2	3	4	3	1	1	2	4	3	1	32	2	4	2
2	2	2	2	2	2	2	2	1	2	2	1	1	1	1	1	1	1	1	1	1	1	1	1	1	1	1	1	1	1	1	1	4	1	1	1	1	1	1	1	1	1	1	1	52	2	5	5
4	5	5	4	4	5	4	2	4	3	4	3	1	1	2	4	4	5	1	1	1	2	5	1	1	1	1	5	1	4	4	5	3	1	2	3	5	3	1	1	1	3	4	1	38	1
5	3	3	3	4	4	3	3	3	4	4	2	3	4	4	4	4	4	3	4	4	4	4	4	4	4	4	4	4	4	4	4	4	4	4	4	4	4	4	4	4	4	4	1	56	2	9	8
4	4	3	2	5	5	3	4	2	4	4	3	1	1	3	3	2	4	1	1	1	1	5	1	1	1	1	5	3	3	4	2	1	1	1	3	3	3	1	1	1	4	4	1	29	1	7	2
4	2	2	1	4	4	2	2	2	3	4	3	2	2	2	2	4	4	2	2	2	4	4	2	2	2	4	4	2	2	3	2	2	2	2	3	2	2	2	2	3	4	3	1	55	1	3	2
5	4	2	4	2	4	2	3	2	3	3	4	4	4	4	4	2	2	4	4	4	2	2	4	4	4	2	2	4	4	4	2	2	4	4	4	2	2	4	4	4	2	2	1	33	1	3	10
2	4	3	5	4	5	2	4	4	4	4	3	1	1	2	4	1	5	1	1	2	1	5	1	1	1	1	5	1	2	2	5	3	1	1	2	4	4	1	1	1	4	4	1	63	2	6	4
2	2	2	2	2	2	2	2	2	3	3	1	2	1	1	1	1	5	1	1	1	1	5	1	1	1	1	5	1	1	1	1	5	1	1	1	1	5	1	1	1	1	5	1	68	2	3	3
5	5	1	2	4	1	5	5	2	4	4	2	1	1	1	1	1	5	1	1	1	1	5	1	1	1	1	5	1	1	1	1	4	1	1	1	1	4	1	1	1	1	5	2	46	2	1	1
4	1	1	1	2	2	1	1	1	3	4	3	1	1	1	1	2	5	1	1	1	1	5	1	1	1	1	5	3	3	3	4	3	2	2	3	4	3	1	1	1	2	3	2	46	2	5	1
2	1	1	1	1	1	1	1	1	3	3	2	1	1	1	1	1	5	1	1	1	1	5	1	1	1	1	5	1	1	1	1	5	1	1	1	1	5	1	1	1	1	5	2	54	2	4	1
2	3	4	4	4	4	3	4	4	4	4	1	1	1	2	2	2	5	1	2	2	2	5	1	1	1	1	5	1	2	2	2	5	1	1	1	1	5	1	1	1	1	5	1	55	1	2	2
4	4	4	2	2	2	4	2	4	3	4	3	2	3	3	4	4	3	2	2	3	4	3	1	2	3	4	3	1	1	3	4	4	1	1	2	4	3	1	1	1	4	3	2	34	1	3	3
2	2	2	2	3	4	2	3	3	3	3	3	1	4	4	4	4	4	1	2	3	4	4	1	1	3	5	5	1	2	2	4	4	1	2	2	5	5	1	1	2	5	5	1	53	1	3	3
2	2	5	2	3	2	1	1	1	3	4	2	2	3	3	2	2	2	3	3	2	2	2	3	3	3	3	2	2	3	2	2	2	3	3	3	2	3	3	3	2	2	2	1	47	1	2	2
4	1	1	2	4	1	4	2	2	2	2	1	2	1	1	1	1	5	1	1	1	1	5	1	1	1	1	5	1	1	1	5	5	1	1	1	5	5	1	1	1	5	5	2	43	1	3	3
5	2	1	2	1	1	1	1	2	3	3	3	1	1	1	1	2	5	1	1	1	2	5	1	1	1	1	5	1	1	1	4	4	1	1	1	3	4	1	1	1	2	5	2	31	1	5	2
5	1	3	4	4	1	4	1	5	3	3	3	3	1	2	2	5	3	1	1	1	5	5	1	1	1	3	5	1	1	1	2	3	1	1	1	5	2	1	1	1	5	4	2	51	1		2
5	1	1	2	4	2	4	3	4	4	4	3	1	2	3	4	5	3	2	3	4	5	3	2	3	4	5	3	1	1	1	5	4	1	1	1	5	4	1	1	1	5	4	1	45	1	3	3
4	4	5	3	4	5	4	4	1	4	4	3	2	2	4	4	3	3	2	4	4	3	3	2	3	3	3	3	2	3	3	3	3	3	3	3	3	3	2	3	3	3	3	1	65	2	2	2
3	3	5	4	3	4	3	4	4	3	4	3	3	3	3	3	3	4	2	2	2	2	4	1	1	1	1	4	2	2	2	2	2	1	1	1	4	1	1	1	1	4	1	1	64	2	3	3
5	5	2	3	5	2	2	4	3	3	4	1	1	1	3	4	3	5	1	1	1	1	5	1	1	1	1	5	1	2	3	3	3	1	2	3	3	3	1	2	3	3	3	1	36	1	3	3
2	2	2	2	2	2	2	2	2	4	4	3	2	3	3	3	3	3	3	3	3	3	3	3	3	3	3	3	3	3	3	3	3	3	3	3	3	3	3	3	3	3	3	2	41	1	5	10
4	3	3	4	4	3	3	3	3	2	4	1	3	3	3	3	3	3	3	3	3	3	3	3	3	3	3	3	3	3	3	3	3	3	3	3	3	3	3	3	3	3	3	1	31	1	3	3
1	4	4	4	4	4	4	4	4	4	4	2	1	1	2	2	5	5	2	3	3	5	5	1	1	1	1	5	1	1	1	2	5	1	1	1	1	5	1	1	1	1	5	2	61	2	3	2
5	5	4	4	4	3	3	4	4	4	4	3	3	1	2	1	1	1	3	3	4	3	3	3	3	4	3	3	4	3	4	3	3	3	3	3	3	3	4	3	3	3	3	1	29	1	3	3
5	5	5	5	5	5	5	5	5	4	4	4	1	1	2	2	4	5	1	1	1	1	5	1	1	1	1	5	2	2	2	4	2	1	1	1	4	4	1	1	1	3	5	1	69	2	3	3
5	5	5	2	5	5	5	2	2	4	4	5	1	2	2	4	4	4	1	1	1	1	5	1	1	1	1	5	3	3	4	5	2	2	2	4	5	2	1	1	4	5	3	2	53	2	4	2
3	1	2	2	4	3	1	1	3	3	4	1	1	1	1	1	1	5	1	1	1	1	5	1	1	1	1	5	1	1	1	2	5	1	1	1	2	5	1	1	1	1	5	1	58	2	4	3
3	4	3	3	4	4	4	3	3	3	4	1	1	1	2	3	2	5	1	1	1	3	5	1	1	1	2	5	1	1	1	5	5	1	1	1	3	5	1	1	1	3	5	1	54	2	8	7
3	3	3	3	3	3	3	3	3	4	4	3	3	2	3	3	3	3	2	2	3	3	4	2	3	3	4	3	3	3	3	3	3	2	3	3	3	4	2	3	3	4	4	1	28	1		10
2	2	1	2	2	2	2	2	2	3	3	1	1	1	1	1	1	5	1	1	1	1	5	1	1	1	1	5	1	1	1	5	1	1	1	1	5	1	1	1	1	5	1	2	60	1	1	1
4	4	4	3	5	5	3	2	2	4	4	4	1	2	2	3	3	4	1	1	2	3	5	1	1	1	2	5	3	4	4	5	2	2	3	3	5	3	2	3	3	4	3	1	43	1	4	4
2	1	1	1	1	1	2	1	1	4	4	2	1	2	3	4	4	4	1	2	2	5	5	1	1	1	4	5	2	3	3	4	4	1	1	1	4	4	1	1	1	5	5	2	46	1	3	1
4	2	2	2	2	2	4	4	2	3	3	3	1	2	2	2	4	4	2	2	2	4	4	2	2	2	4	4	2	2	2	4	4	2	2	2	4	4	2	2	2	4	4	2	44	1	2	1
5	4	5	4	4	5	5	1	4	4	4	3	2	1	1	3	5	4	1	1	2	5	4	1	1	1	5	4	1	2	2	5	2	1	1	2	5	3	1	1	1	5	3	2	28	2	6	3
4	2	1	1	4	1	1	1	1	3	4	3	3	1	1	1	1	5	1	1	1	1	5	1	1	1	1	5	1	1	1	1	5	1	1	1	1	5	1	1	1	1	5	1	32	2	3	3
1	1	1	1	1	1	1	1	1	4	4	3	3	1	1	1	2	5	1	1	2	2	5	1	1	1	1	5	1	2	3	2	4	1	1	2	2	4	1	1	1	2	5	2	55	2	3	1
1	1	1	1	1	1	2	1	1	4	4	3	1	1	1	1	1	5	1	1	1	1	5	1	1	1	1	5	1	1	1	4	3	1	1	1	4	3	1	1	1	4	3	2	51	1	5	2
5	4	4	5	5	4	4	5	5	3	4	3	3	3	3	3	2	2	4	4	4	3	3	4	3	3	2	2	3	3	3	3	3	3	3	3	3	3	3	3	3	3	3	1	38	2	4	4
3	3	3	3	3	3	3	3	3	2	2	3	3	3	3	3	3	3	3	3	3	3	3	3	3	3	3	3	3	3	3	3	3	3	3	3	3	3	3	3	3	3	3	2	58	1	2	1
4	2	2	2	4	4	3	2	3	4	4	3	3	2	3	3	2	3	2	2	3	2	2	2	2	3	3	3	2	2	4	4	2	2	2	2	4	3	2	2	2	4	3	1	54	1	3	1
4	5	4	5	5	4	4	5	5	3	4	3	1	3	4	4	3	3	1	2	2	5	3	1	1	3	5	5	2	2	4	4	1	2	2	3	5	1	2	2	3	5	2	2	55	2	6	2
5	4	2	3	5	5	4	3	4	3	4	2	1	1	1	1	4	5	1	1	1	4	5	1	1	1	2	5	2	2	3	3	4	2	2	2	3	4	1	1	2	4	4	1	36	1	2	2
4	1	3	3	4	2	3	2	4	3	3	2	1	1	1	1	4	5	1	1	1	1	5	1	1	1	1	5	1	1	2	3	3	1	1	2	2	3	1	1	1	3	3	2	51	2	3	1
2	1	1	1	1	1	1	1	1	3	4	3	2	3	3	4	4	5	2	2	3	4	5	1	1	2	3	5	3	3	4	4	3	2	2	3	4	3	1	1	2	4	5	1	61	2	4	1
5	1	1	1	4	4	4	4	1	4	4	1	1	1	1	2	5	5	1	1	1	1	5	1	1	1	1	5	1	1	3	4	3	1	1	1	4	3	1	1	1	4	4	2	45	2	4	1
1	5	5	2	5	5	2	5	1	4	4	3	1	1	2	4	4	4	1	2	2	4	4	1	1	1	4	4	2	3	3	4	2	1	2	2	4	3	1	1	3	4	3	1	61	2	7	3
5	3	1	1	2	2	2	2	2	4	4	3	3	1	1	1	1	5	1	1	1	1	5	1	1	1	1	5	1	1	1	1	5	1	1	1	1	5	1	1	1	1	5	2	52	1	5	3
4	4	4	3	4	4	4	3	4	4	4	2	1	1	1	1	1	5	1	1	1	1	4	1	1	1	1	5	1	1	2	2	3	1	1	1	1	4	1	1	1	1	5	2	58	2	5	1
5	4	2	4	5	5	4	4	4	4	4	5	1	1	2	3	4	5	1	2	3	4	5	1	2	3	4	5	1	2	3	5	1	1	2	3	5	1	1	2	3	5	1	1	37	1
2	1	1	2	1	1	2	1	2	4	4	3	2	2	3	4	5	5	1	2	3	5	5	1	1	1	4	5	2	2	3	5	5	2	3	3	5	5	1	1	1	2	5	2	49	2	4	2
4	3	1	1	3	2	2	1	1	4	4	3	2	4	4	4	3	4	2	2	3	4	4	2	2	2	4	4	2	2	2	4	4	2	2	2	4	4	2	2	2	5	4	1	33	1	5	5
4	1	1	3	2	2	3	1	1	4	3	3	2	2	3	3	2	1	2	4	4	3	2	2	2	2	5	4	2	3	3	4	1	1	4	4	5	2	2	2	2	5	3	2	65	2	6	3
4	1	1	1	1	1	3	1	1	3	3	2	1	1	1	4	5	5	1	1	3	5	5	1	1	1	5	5	1	2	4	5	5	1	1	2	5	5	1	1	1	5	5	2	51	2	5	1
2	2	2	2	2	2	2	2	2	3	3	2	1	1	1	2	4	4	1	3	2	4	4	1	3	2	4	2	1	2	2	4	4	1	2	3	4	4	1	2	3	4	3	2	67	2	2	1
3	2	2	3	2	2	2	2	2	4	4	3	1	2	2	3	3	4	2	2	3	3	4	2	2	2	2	4	2	2	3	4	4	2	2	3	4	4	2	2	2	2	4	1	41	1	3	3
3	3	2	4	2	1	4	2	4	4	3	4	1	1	2	3	4	3	1	1	1	5	4	1	1	1	4	4	1	1	1	5	2	1	1	1	5	2	1	1	1	5	3	2	68	1		1
3	3	3	3	4	4	3	3	3	4	4	3	3	3	3	3	3	3	3	3	3	3	3	3	3	3	3	3	3	3	3	3	3	3	3	3	3	3	3	3	3	3	3	1	48	1	7	4
4	3	3	4	4	4	4	4	4	4	4	3	3	1	1	1	1	5	1	1	1	1	5	1	1	1	1	5	1	1	1	1	5	1	1	1	1	5	1	1	1	1	5	1	39	1		1
4	3	2	4	4	2	4	2	4	3	4	2	2	2	2	3	4	2	1	1	1	5	3	1	1	1	4	4	1	1	3	5	2	1	1	2	5	4	1	1	1	5	4	2	50	2		1
5	2	4	5	5	5	2	4	1	4	4	2	2	2	2	4	4	4	2	2	2	4	4	1	2	2	5	5	1	2	4	4	3	1	2	4	5	3	1	2	2	5	4	1	63	1	1	1
4	1	1	1	2	2	2	1	2	2	3	3	3	5	1	1	1	1	5	1	1	1	1	5	1	1	1	1	5	1	1	1	1	5	1	1	1	1	5	1	1	1	1	1	50	2	2	2
3	2	1	2	4	1	4	3	2	4	3	2	2	1	3	4	4	4	1	1	1	1	5	1	1	1	1	5	1	1	1	4	2	1	1	1	4	5	1	1	1	1	5	2	62	2	5	1
5	4	4	4	5	5	5	5	4	3	4	1	1	1	1	2	2	5	1	1	1	1	5	1	1	1	1	5	1	1	2	2	4	1	1	1	1	4	1	1	1	1	5	2	39	2
4	1	1	1	2	1	2	2	1	4	3	3	1	1	2	2	4	5	1	2	2	4	5	1	2	2	4	5	1	2	2	4	4	1	2	2	4	4	1	2	2	4	4	2	44	1	2	1
1	1	1	1	1	1	1	1	1	1	2		1	1	1	1	1	1	1	1	1	1	1	2	2	2	2	2	1	1	1	1	1	2	2	2	2	2	3	3	3	3	3	1	65	1		10
2	2	3	2	2	2	2	2	2	4	4	2	2	1	1	1	5	5	1	1	1	1	5	1	1	1	1	5	1	1	1	3	3	1	1	1	3	3	1	1	1	2	3	2	50	2		10
4	4	4	4	3	3	3	4	4	3	4	2	1	1	1	1	1	4	1	1	1	3	5	1	1	1	1	5	1	1	1	4	3	1	1	1	4	4	1	1	1	4	4	2	58	1	2	1
4	2	2	2	3	3	2	3	2	4	4	3	1	1	1	1	3	3	1	1	3	1	5	1	1	1	1	5	1	1	1	5	3	1	1	1	5	3	1	1	1	5	5	1	59	2	5	5
4	1	1	1	1	1	1	4	1	3	4	2	2	3	3	3	3	3	3	3	3	3	3	3	3	3	3	5	3	3	3	5	5	3	3	3	5	5	3	3	3	5	5	1	51	2	1	1
2	1	2	1	3	1	4	1	1	4	4	1	1	1	1	2	1	5	1	1	1	1	5	1	1	1	1	5	1	1	1	1	5	1	1	1	1	5	1	1	1	1	5	2	52	1	2	1
5	5	5	4	5	5	4	4	4	4	4	2	2	2	2	2	2	4	2	2	3	4	5	1	2	2	4	5	1	1	1	4	5	1	1	1	4	5	1	1	1	4	5	1	56	2	5	3
4	3	4	4	2	2	4	2	4	3	3	2	1	2	2	4	5	5	1	2	2	5	5	1	1	1	5	5	2	2	4	4	4	2	2	2	5	4	2	2	4	4	4	2	30	1		10
4	4	4	4	4	4	4	4	4	3	4	3	1	1	1	1	5	5	1	1	1	5	5	1	1	1	5	5	1	1	1	5	5	1	1	1	5	5	1	1	1	5	5	1	39	1	3	3
1	3	4	5	2	3	5	2	5	3	2	3	1	1	1	1	5	5	1	1	1	5	5	1	1	1	5	5	1	1	1	4	3	1	1	2	5	4	1	1	1	5	5	2	65	2	3	1
4	4	4	4	4	5	3	3	3	3	4	3	1	2	2	2	2	5	1	1	2	3	5	1	1	2	3	5	2	2	3	3	5	2	2	3	3	5	1	2	2	2	5	1	38	1	3	2
4	1	1	1	2	1	2	2	2	4	3	2	1	1	2	3	5	4	1	2	2	5	5	1	1	1	5	5	2	3	3	5	4	1	2	2	5	4	1	1	1	5	4	2	46	1	5	1
5	2	1	4	5	2	2	4	4	3	3	2	1	1	2	2	4	5	1	1	1	2	5	1	1	1	5	5	1	1	1	5	5	1	1	2	5	5	1	1	1	5	5	1	38	1
5	3	5	4	5	5	3	4	4	4	4	3	3	4	4	4	4	4	1	1	1	1	5	1	1	1	1	5	1	1	1	4	4	1	1	1	4	4	1	1	1	4	5	1	50	2	3	3
5	5	5	5	5	5	5	5	4	4	4	1	1	1	1	3	4	4	1	1	1	1	5	1	1	1	5	5	1	1	1	5	3	1	1	1	5	3	1	1	1	4	5	1	67	2	3	3
5	4	4	4	2	2	4	3	4	3	4	3	2	2	3	4	2	4	1	2	2	2	4	1	1	1	1	5	2	2	2	4	3	2	2	2	2	3	1	1	1	2	4	2	40	1
5	2	4	4	2	4	5	2	4	4	4	5	2	1	1	1	1	5	1	1	1	1	5	1	1	1	1	5	1	1	1	5	1	1	1	1	5	1	1	1	1	5	1	2	53	1	4	1
4	4	4	4	4	4	4	4	4	4	4	3	1	2	2	3	4	4	2	2	2	4	4	1	1	1	5	5	2	2	2	4	4	1	1	1	4	4	1	1	1	5	5	1	67	2	4	2
5	4	1	1	4	1	4	2	1	4	3	3	1	2	2	2	2	4	1	1	1	2	5	1	1	1	1	5	1	1	2	5	4	1	1	2	2	4	1	1	1	1	5	2	44	1	2	1
4	3	2	2	4	2	3	3	2	3	4	2	2	2	2	3	5	5	2	2	2	5	5	1	1	1	5	5	4	4	4	3	3	4	4	4	4	3	2	2	3	4	4	1	33	1	5	3
4	2	1	4	2	3	2	1	4	3	4	2	1	1	1	1	5	3	1	1	1	5	3	1	1	1	5	3	2	4	4	5	1	2	3	4	5	1	1	3	4	5	1	1	29	1
4	3	5	4	5	4	5	3	4	4	4	3	1	1	1	2	1	5	1	1	1	1	5	1	1	1	1	5	2	2	3	4	2	1	1	2	2	1	1	1	1	2	1	2	32	2	4	1
4	4	2	1	4	4	4	4	2	3	4	5	2	2	2	4	5	2	1	1	3	5	2	1	1	1	5	2	1	1	3	5	2	1	1	1	5	2	1	1	1	5	2	1	65	2	2	2
4	3	1	2	1	1	1	1	1	2	1	3		3	3	3	3	3	3	3	3	3	3	3	3	3	3	3	3	3	3	3	3	3	3	3	3	3	3	3	3	3	3	1	28	1		1
4	4	4	4	5	5	2	2	3	2	4	3	3	3	3	3	3	3	3	3	3	3	3	5	5	5	5	5	5	5	5	5	5	3	3	3	3	3	5	5	5	5	5	1	47	1	4	4
4	4	2	5	2	5	4	4	5	4	4	3	2	2	2	5	4	4	1	1	4	5	5	1	1	2	4	5	1	2	3	4	2	1	2	3	4	2	1	1	1	4	2	1	31	1	5	3
3	4	4	4	3	3	4	3	2	3	3	2	2	1	1	1	2	5	1	1	1	2	5	1	1	1	1	5	1	1	1	3	4	1	1	1	3	4	1	1	1	2	4	2	65	2	3	3
4	2	1	1	3	3	3	3	3	4	4	3	1	1	1	1	2	4	1	1	1	1	4	1	1	1	1	4	1	1	1	2	2	1	1	1	2	2	1	1	1	2	2	1	38	1	2	2
4	5	5	4	5	5	5	5	4	4	4	3	3	3	3	3	3	4	3	4	3	4	4	3	4	3	3	4	3	4	3	4	3	3	4	3	4	3	3	4	3	4	3	1	50	2	5	5
3	3	3	3	4	4	3	3	2	3	4	3	2	2	2	2	2	3	3	3	3	4	4	3	3	3	2	2	4	4	3	3	3	3	3	3	2	2	3	3	3	2	2	1	40	1	3	2
4	3	3	3	3	4	4	4	1	3	4	4	4	3	3	3	3	3	3	3	3	3	3	3	3	3	3	3	3	3	3	3	3	3	3	3	3	3	3	3	3	3	3	2	46	1	7	2
4	1	1	1	3	2	3	3	1	2	4	4	3	1	1	1	1	1	1	1	1	1	1	3	1	1	1	1	3	3	3	3	3	3	3	3	3	3	3	3	3	3	3	1	28	1		10
3	1	1	1	1	1	1	1	1	3	3	2	1	1	1	2	2	4	1	1	1	2	5	1	1	1	1	5	1	2	2	3	3	2	2	2	4	3	1	1	1	4	3	1	37	1	5	2
4	1	1	1	2	1	3	1	1	4	3	3	3	1	1	2	4	5	1	1	1	4	5	1	1	1	2	5	1	1	2	4	3	1	1	1	5	5	1	1	1	4	5	2	52	2
2	2	3	2	4	2	2	2	2	3	3	3	1	1	1	1	1	5	1	1	4	4	5	1	1	1	1	5	3	3	3	3	3	3	3	3	3	3	3	3	3	3	3	1	59	2	7	4
3	4	5	4	5	5	4	5	4	3	4	4	2	2	4	4	4	5	1	1	2	4	5	1	1	2	5	5	1	2	2	4	2	1	1	2	5	4	1	1	1	5	4	1	69	2	4	3
3	3	3	3	3	3	3	3	3	3	4	3	1	1	1	1	5	5	1	1	1	5	5	1	1	1	5	5	1	1	1	3	3	1	1	1	4	3	1	1	1	4	3	2	66	2	3	1
4	2	4	1	2	2	2	2	2	3	4	3	2	1	1	3	3	3	1	4	2	2	4	1	1	2	2	2	1	1	2	2	3	1	1	1	2	3	1	1	1	2	3	2	47	1	3	3
4	2	4	3	4	4	4	2	1	4	4	2	1	1	2	3	3	4	1	1	3	3	4	1	1	2	3	4	1	1	3	3	3	1	1	3	3	3	1	1	2	3	4	1	37	1	3	3
5	4	4	4	4	3	3	3	4	4	4	2	1	2	4	4	3	3	1	2	2	4	4	1	1	1	4	5	2	4	4	3	1	1	2	4	4	4	1	1	2	3	5	2	28	1		10
5	4	5	5	5	5	5	5	5	4	4	3	1	1	1	4	4	3	1	1	1	5	4	1	1	1	5	5	1	2	2	5	1	1	1	2	5	3	1	1	1	1	4	1	51	1		10
4	3	2	2	2	2	2	2	2	2	1	1		3	3	4	3	3	2	2	3	3	3	1	1	2	2	2	2	2	2	4	4	1	1	3	4	4	2	2	2	4	4	2	59	2	4	1
2	1	1	1	1	2	1	2	1	3	4	3	3	2	3	3	3	3	1	1	1	4	4	1	1	1	4	4	3	3	3	4	1	3	3	3	4	1	3	2	2	4	1	1	32	1
3	1	1	1	2	1	3	1	1	3	4	2	1	3	3	3	4	4	3	3	3	4	4	3	3	4	4	4	3	3	3	3	3	3	3	3	3	3	3	3	3	3	3	2	35	2		1
5	5	5	5	5	5	4	3	5	4	4	4	2	5	5	5	5	5	5	5	5	5	5	5	5	5	5	5	5	5	5	5	5	5	5	5	5	4	5	5	5	5	5	1	43	1	3	3
2	4	4	2	4	3	4	4	1	3	4	1	1	5	5	4	1	4	4	4	5	1	1	1	1	4	1	1	2	4	4	1	1	2	1	1	1	1	1	1	2	1	1	1	59	2	4	1
3	3	3	3	3	3	3	3	3	3	4	2	2	3	3	3	3	4	3	3	3	3	4	3	3	3	3	4	3	3	3	3	3	3	3	3	3	3	3	3	3	3	3	1	52	2	4	3
5	2	1	5	5	5	2	4	5	4	4	2	1	4	2	2	1	1	3	3	4	1	1	3	3	3	1	1	1	1	1	1	1	1	1	1	1	1	1	1	1	1	1	2	38	2	3	1
4	3	4	4	2	4	1	1	3	3	4	2	1	1	2	4	5	3	1	2	4	5	4	1	1	4	4	5	1	1	4	5	2	1	1	4	5	2	1	1	4	5	2	1	43	1
5	5	5	5	5	5	5	5	5	4	4	4	3	2	2	2	2	2	2	2	2	2	2	2	2	2	2	2	2	2	2	2	2	2	2	2	2	2	2	2	2	2	2	2	37	1	3	1
4	1	4	4	4	3	3	3	5	2	4	2	1	1	1	2	5	4	1	1	1	5	5	1	1	1	5	5	2	2	4	3	2	1	1	4	3	2	1	1	2	4	3	2	57	1	9	4
3	2	2	3	2	2	2	1	3	4	3	3	3	1	1	2	5	1	1	1	2	5	1	1	1	3	5	1	1	1	3	5	1	1	1	1	5	1	1	1	2	5	1	2	64	1	3	3
4	2	1	3	2	2	4	3	2	4	3	2	1	2	2	3	4	4	1	2	2	4	4	1	2	2	4	4	1	2	2	4	3	1	2	3	4	3	1	2	2	4	3	2	63	2	2	1
5	1	1	1	2	2	1	2	1	4	4	3	1	1	1	1	1	5	1	1	1	1	5	1	1	1	1	5	1	1	2	4	3	1	1	1	4	4	1	1	1	5	5	1	64	1		10
2	3	2	3	2	3	2	3	4	4	4	3	1	1	1	1	1	5	1	1	1	1	5	1	1	1	1	5	1	1	1	5	1	1	1	1	5	1	1	1	1	5	1	1	43	2	4	3
4	4	4	4	4	4	4	4	4	4	4	3	3	4	4	3	3	3	3	3	3	3	3	2	3	3	2	3	2	3	3	3	3	3	3	3	3	3	2	2	3	3	2	1	35	1	2	2
4	4	4	4	4	4	4	4	4	2	4	3	3	3	3	3	3	3	3	3	3	3	3	3	3	3	3	3	3	3	3	3	3	3	3	3	3	3	3	3	3	3	3	1	42	1	5	5
3	2	4	4	4	4	4	4	3	4	4	3	3	3	3	4	1	2	4	4	4	4	4	4	4	4	4	4	4	4	4	4	3	3	3	3	4	3	3	3	3	3	3	1	64	2	4	2
5	3	1	1	2	2	2	2	2	3	4	2	1	2	2	3	4	4	1	1	2	5	5	1	1	1	5	5	1	1	2	4	5	1	1	2	4	5	1	1	1	5	5	1	29	1	3	1
2	3	3	1	3	2	3	2	1	3	3	3	2	2	3	4	4	4	1	2	3	3	4	1	1	2	2	5	3	3	4	4	3	3	3	4	4	3	1	1	3	4	4	1	35	1		1
5	4	4	4	5	4	5	4	1	4	4	2	1	2	2	4	4	2	2	2	4	4	2	2	2	4	4	2	4	4	4	4	2	2	2	4	4	2	2	2	2	4	2	2	44	1	2	2
2	1	1	1	2	2	3	2	2	3	3	3	2	1	2	2	4	4	1	1	2	4	4	1	1	1	4	4	2	2	3	4	3	2	2	2	4	4	1	1	1	4	4	2	54	2	3	1
4	4	1	4	4	4	2	2	2	4	4	5	5	5	1	1	1	5	5	1	1	1	5	5	1	1	1	5	5	5	5	1	1	1	1	1	5	1	5	1	1	1	1	1	30	1	4	1
1	5	5	1	1	1	5	5	1	4	3	2	1	3	3	3	3	3	1	1	1	1	5	1	1	1	1	5	1	1	1	5	3	3	3	3	5	3	2	2	2	4	3	2	55	2		10
4	4	1	4	3	1	4	4	4	3	3	3	1	1	2	4	3	3	1	2	3	3	5	1	1	2	3	5	1	2	4	3	3	1	1	2	3	4	1	1	1	3	4	2	58	2	4	1
3	3	3	4	3	3	3	3	4	4	4	3	3	3	3	3	3	3	3	3	3	3	3	3	3	3	3	3	3	3	3	3	3	3	3	3	3	4	3	3	3	3	5	1	46	2	2	2
3	3	2	2	2	2	2	2	3	4	4	3	3	3	3	3	3	3	2	2	2	2	2	1	1	1	4	4	2	2	2	4	4	2	2	2	4	4	1	1	1	4	4	2	66	2	8	2
2	3	3	2	2	2	2	2	2	3	4	2	1	1	2	3	4	5	1	2	3	3	5	1	1	1	1	5	1	1	1	2	5	1	1	1	1	5	1	1	1	1	5	1	68	2	2	2
5	5	5	5	5	5	4	5	5	3	3	1	1	1	1	1	1	5	1	1	1	1	5	1	1	1	1	5	1	1	1	5	2	1	1	1	4	2	1	1	1	4	2	1	65	2	5	5
4	4	4	2	4	2	2	4	2	4	4	2	2	2	2	2	2	4	2	2	2	2	5	2	2	2	2	5	2	2	2	4	4	2	2	2	4	4	2	2	2	4	4	1	65	1	2	2
4	1	1	1	4	4	1	1	1	3	3	3	3	3	3	3	3	3	3	3	3	3	3	3	3	3	3	3	3	3	3	3	3	3	3	3	3	3	3	3	3	3	3	2	47	1	3	1
5	5	5	5	3	3	3	3	3	4	4	3	3	3	3	3	3	3	3	3	3	3	3	3	3	3	3	3	3	3	3	3	3	3	3	3	3	3	3	3	3	3	3	2	35	1	3	3
5	5	1	2	5	1	4	5	1	4	4	1	1	2	2	2	2	2	2	2	2	2	2	1	2	2	2	2	2	2	2	2	2	2	2	2	2	2	1	2	2	2	2	1	29	1		10
2	2	4	2	2	2	2	2	2	4	4	2	1	1	2	2	4	4	1	1	1	2	4	1	1	1	2	4	2	2	2	3	3	1	1	2	3	3	1	1	1	1	5	2	59	2	4	1
5	2	1	1	2	4	1	1	4	3	4	1	1	2	4	5	3	5	2	3	4	3	5	1	1	1	4	5	1	1	4	2	5	3	4	5	3	5	1	1	2	2	5	1	51	1	4	4
2	2	1	1	1	1	1	1	1	2	4	2	2	1	2	2	4	4	2	2	2	4	4	1	2	2	4	4	1	2	2	4	4	2	2	2	4	4	2	2	2	4	4	1	37	1	5	4
4	4	3	3	2	2	2	2	2	3	4	3	1	2	2	3	5	5	3	3	3	5	5	1	1	1	5	5	3	3	3	5	5	3	3	3	5	5	1	1	1	5	5	2	44	1	7	3
5	2	5	5	5	5	4	5	5	4	4	2	1	1	1	1	1	1	1	1	1	1	1	1	1	1	1	1	2	2	2	2	2	2	2	2	2	2	1	1	1	1	1	1	63	2	9	9
4	2	3	3	4	2	4	2	2	3	3	2	2	3	4	4	4	4	3	4	4	4	4	2	3	3	3	3	4	4	4	4	3	2	2	3	3	3	2	2	2	4	4	2	30	1	2	2
5	5	5	2	5	2	1	5	1	3	3	1	1	1	1	1	1	5	1	1	1	1	5	1	1	1	1	5	1	1	1	3	3	1	1	1	1	4	1	1	1	1	5	2	54	2	2	1
5	4	1	2	1	1	1	1	1	4	4	3	1	1	1	1	1	4	1	1	1	1	4	1	1	1	1	4	1	1	1	4	4	1	1	1	4	4	1	1	1	4	4	2	26	1	5	3
5	4	4	3	5	4	3	3	3	2	4	5	3	3	3	3	3	5	3	3	3	3	5	3	3	3	3	5	3	3	3	3	3	3	3	3	3	3	3	3	3	3	3	1	32	1	3	2
1	5	5	5	5	5	5	4	5	4	4	4	2	2	2	3	5	5	1	1	1	5	5	1	1	1	1	5	4	4	4	5	1	1	1	1	5	2	1	1	1	4	5	2	61	1	1	1
5	5	5	5	5	3	5	5	3	4	4	2	1	1	2	3	3	3	1	2	3	3	3	1	1	2	3	3	1	2	3	4	3	1	1	2	4	3	1	1	2	4	3	2	51	2	5	1
4	3	1	1	1	2	2	2	1	3	4	3	3	4	4	4	3	3	4	4	4	3	3	4	4	4	3	3	4	4	4	3	3	4	4	4	3	3	4	4	4	3	3	2	36	1	3	3
2	4	4	5	3	2	3	5	5	4	3	1	1	1	1	1	4	5	1	1	1	4	5	1	1	1	1	5	1	1	1	1	5	1	1	1	1	5	1	1	1	1	5	2	64	2	3	2
3	2	2	2	3	1	2	2	2	3	3	3	1	3	3	3	3	4	3	3	3	3	4	3	3	3	3	4	3	3	3	4	3	3	3	3	4	3	3	3	3	3	4	2	36	1	1	1
4	3	1	1	4	4	3	3	1	3	4	3	2	2	2	2	4	3	1	1	2	5	5	1	1	2	5	5	3	3	3	3	1	2	2	4	4	1	2	2	4	4	1	1	57	2	1	1
4	2	2	2	2	4	4	2	2	4	4	3	3	1	2	2	3	5	1	2	2	3	5	1	1	1	1	5	2	2	2	4	4	2	2	2	4	4	1	1	1	2	5	1	34	2	2	2
2	4	2	4	2	4	4	4	4	3	3	2	2	3	3	3	3	3	2	4	4	5	5	1	2	4	5	5	2	2	3	5	5	1	2	3	5	5	1	1	1	5	5	1	63	2	2	2
2	3	3	4	3	3	3	3	3	3	2	2	3	3	3	4	3	3	4	3	3	3	3	2	2	2	4	4	3	3	3	3	3	2	2	3	4	4	2	2	2	4	4	2	47	1
5	2	4	3	4	4	2	4	4	2	3	4	3	4	4	4	4	4	4	3	3	4	4	4	4	4	3	3	3	4	4	3	3	3	3	4	3	4	4	4	3	3	3	1	42	1	2	2
5	3	3	4	3	4	4	4	4	4	3	2	1	1	3	4	5	5	1	2	2	5	5	3	3	3	5	5	3	2	2	5	5	3	3	3	5	5	1	3	3	5	5	2	65	1		10
3	1	1	1	1	1	2	1	1	3	4	3	3	2	2	2	2	4	2	2	2	2	4	2	2	2	2	4	2	2	2	3	4	1	1	1	3	4	1	1	1	2	4	2	43	1
2	1	1	1	2	3	1	1	1	3	4	3	1	1	2	3	3	4	1	2	2	3	5	1	2	4	3	5	2	3	3	4	3	1	2	3	4	4	1	2	3	5	5	1	62	1	2	2
4	3	2	2	3	3	4	2	2	3	4	2	1	3	2	3	2	3	2	2	2	1	4	2	2	2	2	4	3	3	3	3	3	3	3	3	3	3	3	2	2	3	3	2	23	1	3	1
2	1	1	1	2	4	2	1	1	4	4	3	1	1	1	1	1	1	1	1	1	1	1	1	1	1	1	1	2	2	2	2	2	1	1	1	1	1	1	1	1	1	1	1	56	2	6	6
4	2	2	4	2	2	2	2	4	4	4	3	1	2	2	2	5	4	1	1	2	3	5	1	1	1	2	5	1	1	1	4	4	1	1	1	4	4	1	1	1	5	5	2	61	2	6	1
4	1	1	1	4	4	2	1	1	2	2	3	1	1	2	2	4	5	1	1	2	5	5	1	1	1	4	5	1	1	1	5	5	1	1	1	5	5	1	1	1	4	5	1	36	1	5	5
2	3	2	3	2	1	3	2	2	3	4	2	1	2	2	2	2	5	1	1	1	1	4	1	1	1	1	4	1	1	1	2	3	1	1	1	2	3	1	1	1	1	4	2	56	1	5	1
3	1	1	1	3	1	2	1	1	3	4	3	3	5	5	5	5	5	5	5	5	5	5	5	5	5	5	5	4	4	4	4	4	4	4	4	4	4	4	4	4	4	4	2	62	2	8	1
5	5	5	5	5	5	5	5	5	4	4	3	3	1	1	1	1	1	1	1	1	1	1	1	1	1	1	1	1	1	1	1	1	1	1	1	1	1	1	1	1	1	1	1	60	2	6	5
5	5	5	3	5	5	3	3	3	3	4	3	2	3	3	3	3	3	1	1	1	1	5	1	3	3	3	5	1	1	1	3	3	1	1	1	3	5	1	1	1	5	5	1	40	1		4
2	2	2	3	2	4	2	2	3	4	3	3	2	3	4	4	4	4	2	2	4	3	4	1	1	4	2	5	1	2	2	4	3	1	2	2	4	4	1	1	1	4	4	1	64	1	1	1
4	2	4	4	4	4	2	4	4	3	3	2	2	3	3	3	3	4	3	3	3	3	4	4	4	4	4	4	3	3	3	3	4	3	3	3	4	4	3	3	4	4	4	1	46	2	4	3
1	3	3	3	4	4	4	5	4	4	4	1	1	1	1	2	3	5	1	1	1	3	5	1	1	1	1	5	1	1	1	3	5	1	1	2	3	5	1	1	1	1	5	1	39	1	3	3
2	2	2	2	2	2	2	2	2	3	3	3	1	1	1	1	1	1	1	1	1	1	1	1	1	1	1	1	1	1	1	1	1	1	1	1	1	1	1	1	1	1	1	2	62	2	8	1
1	1	1	1	1	1	1	1	1	3	3	3	3	1	3	3	5	3	1	2	2	5	3	1	2	3	5	3	2	3	3	5	2	2	2	2	5	2	1	2	2	3	2	2	67	2	2	1
3	5	5	5	5	5	4	5	5	4	4	3	1	1	3	4	4	4	1	1	2	4	5	1	1	1	4	5	1	1	3	5	5	2	2	3	5	5	1	1	1	5	5	1	59	2	8	7
4	3	3	3	4	3	3	4	3	3	4	3	3	4	4	5	5	5	3	4	4	5	5	1	1	1	5	5	4	4	4	5	5	2	4	4	5	5	2	2	3	5	5	1	29	1	3	3
1	5	4	5	4	4	5	2	5	4	4	1	1	1	1	3	4	5	1	1	1	4	5	1	1	1	4	5	1	1	3	5	2	1	1	1	5	2	1	1	1	5	3	2	57	2		10
5	2	1	2	2	4	1	1	2	3	3	4	1	1	1	2	4	5	1	1	2	3	5	1	1	1	4	5	1	1	3	4	5	1	1	1	4	5	1	1	1	4	5	1	41	2	5	5
1	1	1	1	2	1	4	1	1	3	2	3	3	2	2	2	4	5	1	1	1	4	5	1	1	1	4	5	1	1	2	4	4	1	1	2	2	5	1	1	2	2	5	2	65	2		10
5	1	1	1	1	1	1	1	1	3	4	3	1	1	1	4	5	4	1	1	4	5	4	1	1	1	5	3	1	4	5	5	1	1	4	4	5	1	1	1	2	5	1	1	35	1	2	2
2	1	1	1	2	1	1	2	1	3	4	3	3	1	1	1	2	5	1	1	1	1	5	1	1	1	1	5	1	1	1	5	2	1	1	1	5	2	1	1	1	5	2	1	42	1
1	1	4	2	4	3	4	4	1	3	3	1	1	1	1	1	4	5	1	1	1	5	5	1	1	1	5	5	1	1	1	4	3	1	1	1	4	3	1	1	1	5	4	2	58	2	2	1
3	3	5	3	4	4	4	4	1	3	4	3	1	3	3	3	5	4	4	4	4	4	5	1	2	3	4	5	1	2	3	5	5	1	1	1	3	4	1	1	1	4	5	1	62	2	3	3
4	4	3	3	4	2	2	3	3	3	4	3	3	1	1	3	3	5	1	1	1	1	5	1	1	1	1	5	1	1	3	3	3	1	1	1	3	3	1	1	1	1	5	1	44	2	4	4
1	4	2	5	3	4	2	3	5	4	4	1	1	1	1	1	1	5	1	1	1	1	5	1	1	1	1	5	1	1	1	1	5	1	1	1	1	5	1	1	1	1	5	2	62	2		1
2	2	2	2	5	2	2	2	2	3	4	2	2	2	4	4	3	3	1	3	2	5	5	1	1	4	5	5	1	1	3	5	5	1	2	3	4	4	1	2	3	4	4	1	33	1	2	2
4	4	2	4	4	4	3	4	3	4	4	3	1	1	1	2	5	5	1	1	1	4	5	1	1	1	4	5	2	3	4	4	3	2	3	3	4	4	1	2	3	4	4	1	49	1		2
3	4	4	4	4	4	3	4	4	4	2	3	2	2	2	2	4	5	1	2	2	4	5	1	1	1	1	5	1	1	1	1	5	1	1	1	1	5	1	1	1	1	5	1	65	1	7	3
4	3	4	4	4	4	3	5	4	4	4	2	1	2	4	2	3	3	3	3	3	3	2	4	2	3	3	4	2	2	2	3	2	3	2	3	2	3	3	3	2	3	4	1	65	2	3	3
2	2	2	2	3	2	2	2	3	4	4	3	3	1	2	2	3	5	1	2	2	5	5	3	3	3	3	3	3	3	3	3	3	3	3	3	3	3	3	3	3	3	3	1	53	2	3	3
4	2	1	2	2	1	3	2	1	3	4	4	3	2	3	3	5	5	1	2	2	5	5	1	1	1	5	5	1	2	2	5	4	1	2	2	5	4	1	1	1	5	5	2	44	1	2	2
4	1	2	2	5	4	5	1	1	3	3	1	1	1	1	2	5	5	1	1	1	5	5	1	1	1	5	5	1	1	1	5	5	1	1	1	5	5	1	1	1	5	5	2	47	1
4	3	5	5	4	5	5	4	4	3	3	4	1	1	1	1	3	5	1	1	1	3	5	1	1	1	3	5	1	1	1	4	3	1	1	1	4	3	1	1	1	4	3	1	66	1	1	1
2	1	1	1	2	1	1	1	2	3	4	3	1	2	2	2	2	5	2	2	2	2	5	2	2	2	2	5	1	2	2	5	5	1	2	2	4	5	1	1	1	1	5	2	43	2	5	1
5	2	2	2	3	4	2	3	3	4	4	3	3	1	1	1	3	5	1	1	1	1	5	1	1	1	1	5	1	1	1	4	4	1	1	1	4	4	1	1	1	4	4	1	44	1	5	5
4	4	3	3	5	5	4	3	3	3	4	2	1	4	4	3	3	4	4	3	3	4	3	3	4	4	3	3	3	4	4	3	4	4	4	3	4	3	4	4	3	4	3	1	47	1	3	3
2	2	5	4	5	5	2	5	2	4	4	3	1	1	2	3	2	5	1	2	2	1	5	1	1	1	1	5	2	2	2	4	3	1	2	2	2	4	1	1	1	1	5	1	57	2	5	3
4	4	4	2	4	4	4	2	2	3	4	1	1	2	2	2	4	4	2	2	2	4	4	2	2	2	4	4	2	2	2	4	4	2	2	2	4	4	2	2	2	4	4	2	32	1	1	1
4	3	1	1	4	2	2	1	1	4	4	3	1	1	2	3	4	4	1	1	1	4	5	1	1	1	4	5	1	1	3	5	4	1	1	2	4	5	1	1	1	4	5	1	44	1	4	4
5	2	1	2	4	4	2	2	2	3	4	2	3	4	3	3	5	3	1	2	3	4	5	1	2	3	4	5	1	1	1	5	5	1	1	5	5	4	1	2	2	5	5	1	40	2	5	5
4	4	2	4	4	4	2	4	4	4	4	3	1	1	2	2	2	2	1	1	1	1	1	1	1	1	1	1	1	1	1	1	1	1	1	1	1	1	1	1	1	1	1	1	67	2	1	1
1	1	4	4	3	4	2	3	4	4	2	2	2	1	2	2	5	5	1	1	2	4	5	1	1	2	4	5	1	1	2	4	5	1	1	2	4	5	1	1	2	4	5	1	68	2	2	2
3	4	3	4	4	4	4	1	3	4	4	3	3	1	2	4	4	5	1	2	4	2	5	1	1	2	2	5	1	2	4	5	4	1	2	3	5	4	1	2	2	5	4	2	47	1
1	1	1	2	1	1	1	1	2	4	3	3	1	1	1	1	1	5	1	1	1	1	5	1	1	1	1	5	1	1	1	5	3	1	1	1	5	4	1	1	1	1	5	2	61	2	1	1
5	1	1	1	5	5	1	1	1	4	4	3	3	1	3	3	3	5	1	3	3	3	5	1	3	3	3	5	1	1	3	5	3	1	3	3	5	3	1	3	3	5	3	1	38	1		10
2	2	5	5	4	5	5	1	5	3	4	2	1	1	2	4	5	2	1	1	2	5	4	1	1	1	4	5	2	2	4	4	3	1	2	2	4	4	1	1	1	5	5	2	32	2	4	1
4	2	4	3	2	2	2	1	3	3	3	3	1	2	3	4	4	4	1	1	2	4	4	1	1	1	4	4	1	3	3	5	2	1	1	1	5	2	1	1	1	5	2	1	38	1	2	2
5	1	1	1	4	1	4	3	3	4	3	3	2	1	1	2	2	4	1	1	1	2	5	1	1	1	2	5	1	1	1	4	4	1	2	2	3	4	1	1	1	4	5	2	50	2	6	2
5	4	4	5	4	5	5	3	4	3	3	2	1	1	2	3	4	5	1	1	2	4	5	1	1	1	1	5	1	2	3	4	5	1	1	1	4	5	1	1	1	2	5	2	67	2	6	3
3	4	3	3	2	2	4	2	2	4	3	4	1	1	1	3	3	5	1	1	3	3	5	1	1	1	2	5	1	1	4	3	2	1	1	1	5	3	1	1	1	5	4	2	68	2	2	1
3	1	1	2	1	1	3	1	2	3	4	3	3	3	3	3	3	3	1	2	2	5	5	1	1	1	5	5	2	2	3	4	4	3	3	3	4	4	1	1	3	5	5	2	42	1	7	3
3	3	4	4	5	5	2	2	5	3	3	1	1	1	1	1	2	5	1	1	2	2	5	1	1	1	1	5	1	1	1	1	5	1	1	1	1	5	1	1	1	1	5	1	64	2	4	3
2	2	2	2	2	2	2	2	4	4	4	3	1	1	1	1	2	5	1	1	1	1	5	1	1	1	1	5	1	1	1	4	2	1	1	1	4	3	1	1	1	1	4	2	69	2	3	1
4	5	5	5	3	3	5	5	4	3	3	3	1	1	1	1	1	1	1	1	1	1	1	1	1	1	1	1	1	1	1	1	1	1	1	1	1	1	1	1	1	1	1	2	61	2	2	1
5	4	4	3	4	4	2	4	3	3	4	3	2	2	2	2	5	5	1	1	1	5	5	1	1	1	5	5	1	1	1	5	5	1	1	1	5	5	1	1	1	5	5	1	41	1	5	3
4	1	1	1	2	2	2	2	2	4	4	2	2	2	4	4	2	4	1	1	1	4	5	1	1	1	2	5	1	2	2	5	2	1	1	1	4	4	1	1	1	4	5	1	65	2	4	4
2	2	2	4	2	4	2	4	2	3	4	2	1	1	1	1	1	5	1	1	1	1	5	1	1	1	1	5	2	3	4	2	4	1	1	1	1	5	1	1	1	1	5	1	42	1	2	2
2	4	4	4	4	4	4	4	2	4	4	3	3	3	3	3	4	2	3	3	4	4	4	2	2	4	4	4	2	3	3	4	2	2	2	4	4	2	2	2	2	4	2	2	42	2	4	3
5	1	4	2	5	5	2	1	1	4	4	3	1	1	1	2	4	5	1	1	1	4	5	1	1	1	5	5	1	1	1	4	3	1	1	1	4	2	1	1	1	4	4	1	33	1	3	3
4	3	2	3	4	4	4	3	3	3	2	4	3	3	3	4	4	3	4	4	4	4	4	4	4	4	4	4	3	4	3	4	3	3	4	4	4	3	4	4	4	4	4	1	57	2	3	2
4	2	1	1	2	2	1	4	1	3	4	3	1	1	2	2	4	5	1	1	2	4	4	1	1	1	1	5	1	1	4	4	4	1	1	1	4	4	1	1	1	4	4	1	28	2	2	1
2	1	1	1	1	1	2	1	1	4	3	3	1	2	2	3	3	4	1	1	1	1	5	1	1	1	1	5	2	2	3	4	3	1	1	2	4	3	1	1	1	4	3	2	68	2	2	1
4	4	5	4	4	4	3	4	3	4	4	3	1	2	2	2	5	5	2	2	3	5	5	1	2	3	5	5	2	2	3	4	4	1	3	3	4	4	1	3	3	4	4	1	60	2	5	5
4	2	2	2	1	2	1	1	1	2	2	1	1	1	1	3	3	5	1	3	3	3	5	1	1	1	1	5	1	1	1	1	5	1	1	1	1	5	1	1	1	1	5	1	42	1	2	1
5	4	2	3	3	2	2	3	2	3	4	3	3	2	2	3	4	3	1	2	2	4	3	1	1	1	4	3	1	2	3	4	1	1	2	3	4	1	1	1	2	4	1	1	47	1
5	5	3	5	5	5	5	5	5	4	4	3	3	2	2	3	5	5	1	1	2	5	5	1	1	1	5	5	3	3	4	4	4	2	2	2	5	5	1	1	1	5	5	1	37	1	4	3
5	2	1	1	3	2	3	2	3	3	4	2	1	4	4	4	4	5	3	4	4	4	5	1	1	1	1	5	1	1	1	1	5	1	1	1	1	5	1	1	1	1	5	1	25	1	5	1
4	4	2	4	4	2	4	2	4	4	3	2	2	2	2	4	4	3	1	1	4	5	5	1	1	1	5	5	2	2	2	4	2	2	2	2	5	3	1	1	1	5	5	1	43	1	3	2
1	1	1	1	1	1	1	1	1	3	4	3	3	1	1	1	1	5	1	1	1	1	5	1	1	1	1	5	1	1	1	1	5	1	1	1	1	5	1	1	1	1	5	2	31	1		10
5	1	1	1	5	1	1	1	1	4	3	3	2	2	2	3	5	5	1	1	2	2	2	1	1	1	5	5	2	2	4	4	4	2	2	4	4	4	1	1	1	5	5	1	63	1
4	2	3	2	2	2	4	4	2	2	3	3	1	3	3	3	5	5	3	3	3	5	5	2	2	2	4	4	3	3	3	4	4	3	3	3	4	4	2	2	2	4	5	2	65	2	4	1
4	1	1	1	4	1	1	3	1	3	4	3	3	2	4	4	4	4	2	4	4	4	4	2	4	4	4	4	2	4	4	4	4	2	4	4	4	4	2	4	4	4	5	1	23	1	6	1
2	1	1	1	2	1	2	4	2	4	3	3	1	1	1	1	1	5	1	1	1	1	5	1	1	1	1	5	1	1	1	4	3	1	1	1	4	3	1	1	1	2	4	2	64	2	4	1
4	4	3	4	3	3	3	3	4	4	4	4	1	3	3	3	3	3	3	3	3	3	3	3	3	3	3	3	3	3	3	3	3	3	3	3	3	3	3	3	3	3	3	1	35	1	2	2
4	4	2	2	4	4	4	2	2	4	4	4	1	1	2	2	4	2	1	1	1	4	4	1	1	1	1	5	1	4	4	4	1	1	1	1	4	1	1	1	1	1	5	2	34	2	3	1
3	3	3	3	3	3	3	2	2	3	4	3	1	3	3	3	3	3	3	3	3	3	3	3	3	3	3	3	3	3	3	3	3	3	3	3	3	3	3	3	3	3	3	1	52	1	6	5
2	4	4	2	4	2	4	4	2	3	4	2	1	3	3	4	4	4	2	2	2	4	4	1	1	1	4	4	2	2	2	4	4	2	2	2	4	4	1	1	1	4	4	1	37	1	4	4
2	4	5	5	2	5	2	4	5	4	4	3	1	1	1	1	3	4	1	1	1	3	5	1	1	1	1	5	1	1	1	2	5	1	1	1	1	5	1	1	1	1	5	1	62	2	1	1
5	2	2	3	5	4	3	3	4	3	4	3	2	2	3	4	4	2	2	4	4	4	2	2	4	4	2	4	2	4	4	4	3	2	4	4	4	3	2	4	4	4	3	1	26	1	4	2
4	4	4	4	1	4	4	2	3	3	4	3	1	1	1	1	1	5	1	1	1	1	5	1	1	1	1	4	1	1	1	4	3	1	1	3	4	3	1	1	1	4	3	2	39	2	4	10
3	1	1	2	3	2	2	2	2	4	4	2	3	1	1	1	3	5	1	1	1	1	1	1	1	1	1	1	1	1	1	4	4	1	1	1	1	5	1	1	1	1	5	1	45	1	5	3
4	4	2	4	5	5	3	4	4	3	4	3	1	3	3	3	3	3	3	3	3	3	3	3	3	3	3	3	3	3	3	3	3	3	3	3	3	3	3	3	3	3	3	1	38	1	2	2
3	3	3	3	3	3	3	3	3	3	3	3	3	3	3	3	3	3	3	3	3	3	3	3	3	3	3	3	3	3	3	3	3	3	3	3	3	3	3	3	3	3	3	2	22	1		10
4	1	4	4	1	3	2	4	3	4	4	1	1	1	1	2	2	5	1	1	1	1	5	1	1	1	1	5	1	1	1	2	5	1	1	1	1	5	1	1	1	1	5	1	40	2
2	2	2	2	1	1	3	1	2	4	4	1	2	2	2	3	3	3	1	1	1	2	5	1	1	1	2	5	1	2	2	5	3	1	1	1	5	3	1	1	1	2	5	2	45	1	2	1
4	2	4	4	4	4	2	4	4	4	4	3	1	1	1	2	5	5	1	1	1	5	5	1	1	1	5	5	1	2	4	3	2	1	1	2	3	4	1	1	1	4	5	2	28	1	2	2
2	2	4	4	4	3	2	3	3	4	4	2	1	1	1	2	2	5	1	1	1	1	5	1	1	1	1	5	1	2	2	3	3	1	1	1	4	3	1	1	1	4	5	2	61	2	3	1
5	3	4	3	5	3	2	4	3	3	4	2	2	4	3	3	3	3	3	3	3	3	3	1	1	2	4	5	3	3	3	3	3	2	2	2	4	4	3	3	3	3	3	1	25	1	2	2
4	4	2	3	3	3	3	4	4	4	4	3	3	3	2	2	2	2	3	2	2	2	2	3	2	2	2	2	3	2	2	2	2	3	2	2	2	2	3	2	2	2	2	1	33	1	2	2
5	4	4	4	5	5	5	5	4	4	4	4	3	3	4	4	5	2	1	1	1	5	3	1	1	1	4	3	1	1	2	3	2	1	1	1	4	3	1	1	1	4	3	2	23	1	2	1
4	2	4	2	3	4	2	4	2	4	4	3	3	3	3	3	3	3	1	2	2	4	4	1	1	1	1	5	1	1	1	1	5	1	1	1	5	5	1	1	1	1	5	1	50	2		10
4	3	4	4	1	2	4	1	4	3	4	3	2	2	2	3	5	1	1	2	2	5	1	1	1	1	5	1	1	2	4	4	3	1	2	3	4	3	1	1	1	4	3	2	30	1	2	1
3	1	1	1	4	4	3	1	1	2	4	3	1	1	1	1	2	5	1	1	1	1	5	1	1	1	1	5	1	1	1	1	4	1	1	1	1	4	1	1	1	1	5	2	55	2		1
4	3	3	4	4	3	3	3	4	4	4	3	2	3	3	3	3	3	3	3	4	2	2	3	3	3	3	3	3	3	3	3	3	3	3	3	3	3	3	3	3	3	3	1	65	2	2	2
3	2	3	2	3	3	3	4	3	4	4	3	3	3	3	3	3	3	3	3	3	3	3	3	3	3	3	3	3	3	3	3	3	3	3	3	3	3	3	3	3	3	3	2	46	2
1	1	1	1	1	1	1	1	1	2	4	3	2	3	3	3	3	3	1	1	1	1	1	2	2	2	2	2	2	2	2	3	3	2	2	2	3	3	2	2	2	3	3	2	62	1	9	7
4	2	2	2	1	1	1	1	2	4	4	4	3	3	2	2	4	3	1	1	2	4	3	1	1	1	4	3	1	1	1	4	3	1	1	1	4	3	1	1	1	4	3	1	54	2	9	9
1	3	3	2	3	4	3	3	2	4	4	3	2	3	4	4	3	3	2	3	4	4	3	1	1	2	3	4	2	3	4	3	3	1	1	2	4	3	1	1	2	4	4	2	60	1
4	1	1	2	1	1	2	1	2	3	3	2	1	1	2	2	3	5	1	1	2	3	5	1	1	1	2	5	2	2	4	3	5	1	1	2	3	5	1	1	2	3	5	2	35	1	2	2
5	3	5	4	4	5	5	3	5	3	4	2	1	1	1	1	2	4	1	1	1	2	4	1	1	1	1	5	2	3	3	4	4	2	2	2	3	4	1	1	1	3	5	2	28	1	2	1
4	5	5	3	4	4	3	4	3	4	4	3	2	1	2	2	3	4	1	2	2	3	5	1	2	2	4	4	2	3	3	3	3	2	2	2	4	4	1	2	2	4	4	1	49	2	4	4
2	3	4	2	4	2	4	1	1	3	4	2	2	2	2	2	4	4	2	2	2	4	4	2	2	2	4	4	2	2	2	4	3	2	2	2	4	3	2	2	2	4	3	1	29	1		10
4	4	4	4	4	4	4	4	4	2	3	2	3	4	4	4	4	4	2	2	2	2	2	1	1	1	1	1	1	1	1	1	1	1	1	1	1	1	1	1	1	1	1	1	61	2	2	1
1	3	5	5	5	4	2	3	5	3	4	1	1	1	2	2	5	5	1	1	1	3	5	1	1	1	2	5	1	2	2	5	5	1	1	1	2	5	1	1	1	2	5	1	47	1	1	1
4	5	5	5	5	5	3	5	5	4	4	3	3	2	3	4	3	3	1	1	2	4	4	1	1	2	4	4	1	1	4	5	3	1	1	2	5	4	1	1	4	5	4	1	51	2	4	3
2	1	4	2	2	4	4	2	2	3	4	3	1	1	1	2	3	5	1	1	1	3	5	1	1	1	3	5	1	1	1	5	3	1	1	1	5	3	1	1	1	5	5	2	24	1		2
1	1	1	1	1	1	1	1	1	4	4	3	3	3	3	3	3	1	3	3	3	3	1	3	3	3	3	1	3	3	3	3	1	3	3	3	3	1	3	3	3	3	1	1	56	1	5	5
2	1	1	1	2	1	1	2	1	4	3	3	2	1	2	2	2	5	1	1	1	1	5	1	1	1	1	5	1	2	2	4	4	1	1	1	2	4	1	1	1	2	5	2	68	2	3	1
4	1	2	2	2	2	4	4	2	3	4	4	1	1	1	1	1	5	1	1	1	4	5	1	1	1	1	5	1	1	3	5	4	1	1	2	4	5	1	1	1	5	5	2	25	1		1
5	1	1	5	5	5	1	5	5	4	4	1	1	3	3	5	1	5	3	3	3	3	5	1	1	1	1	5	2	2	2	2	2	2	2	2	2	2	2	2	2	2	2	1	45	2	1	1
3	3	2	3	4	4	2	2	4	4	4	3	2	3	4	4	5	5	3	3	3	5	5	2	2	2	5	5	2	2	3	4	3	2	2	3	4	3	2	2	2	5	3	1	48	2	4	4
4	2	4	4	4	5	2	1	4	3	4	3	1	1	2	2	4	5	1	1	1	3	5	1	1	1	2	5	1	1	1	2	3	1	1	1	4	3	1	1	1	2	4	2	64	1	4	1
4	4	3	3	4	2	5	5	3	4	4	3	1	1	2	2	5	5	1	2	2	3	5	1	1	1	3	5	1	2	2	5	5	1	1	1	5	5	1	1	2	5	5	2	60	1	2	1
4	1	1	2	2	1	3	1	2	4	3	3	1	2	2	2	2	5	2	2	2	2	5	1	1	1	1	5	2	2	3	4	2	2	2	2	4	2	1	1	2	4	2	2	46	2	1	1
4	2	4	4	2	2	4	1	3	2	2	3	1	1	1	2	5	5	1	1	2	5	5	1	1	1	5	5	1	2	3	4	2	1	1	2	5	2	1	1	1	5	4	2	56	1	2	2
5	1	1	1	1	5	5	1	1	4	3	3	1	2	2	2	5	3	2	2	2	5	3	2	2	2	5	3	2	2	2	5	3	2	2	2	5	3	2	2	2	5	3	2	44	2	4	1
3	1	1	1	2	2	2	1	1	3	4	3	3	3	3	3	3	3	3	2	3	3	3	3	2	2	3	3	3	2	2	3	2	4	3	2	3	3	4	3	2	3	2	1	36	1	3	2
5	3	3	3	4	4	3	3	4	4	3	5	1	1	1	1	1	5	1	1	1	1	5	1	1	1	1	5	1	1	1	5	5	1	1	1	5	5	1	1	1	5	5	1	62	2	5	3
4	3	3	4	1	1	1	1	3	3	3	3	1	1	3	3	1	1	1	1	1	1	1	1	1	1	1	1	1	1	1	1	1	1	1	1	1	1	1	1	3	5	5	2	62	2	1	1
4	1	1	1	2	2	4	1	2	3	4	2	1	1	2	2	3	5	1	1	2	2	5	1	1	1	1	5	1	2	2	5	5	1	1	2	5	5	1	1	1	4	5	2	52	2	4	1
5	5	3	4	5	5	5	5	2	4	3	2	3	4	4	5	2	2	2	2	2	5	1	2	2	2	4	2	2	2	2	4	2	1	1	1	4	2	1	1	1	4	2	1	67	2	4	2
1	4	4	4	3	1	4	3	4	3	3	1	1	3	3	3	3	3	3	3	3	3	3	3	3	3	3	3	3	3	3	3	3	3	3	3	3	3	3	3	3	3	3	1	65	2	2	1
4	2	2	2	2	2	2	1	1	3	3	3	2	2	3	4	5	5	1	1	2	4	5	1	1	1	2	5	1	2	3	4	2	1	1	1	2	4	1	1	1	1	5	1	63	1	1	1
1	1	1	1	1	2	1	2	4	2	1	2		1	1	1	1	1	1	1	1	1	1	1	1	1	1	1	2	2	2	2	2	2	2	2	2	2	2	2	2	2	2	1	69	2	4	2
5	5	4	3	3	3	3	5	4	1	3		4	3	3	3	3	3	4	4	4	4	4	3	3	3	3	3	3	3	3	3	3	3	3	3	3	3	3	3	3	3	3	1	22	1		1
5	1	5	1	1	1	5	2	1	4	4	1	1	1	1	1	1	5	1	1	1	1	5	1	1	1	1	5	1	1	1	1	5	1	1	1	1	5	1	1	1	1	5	2	68	1	1	1
2	2	4	4	4	4	4	4	4	4	4	3	3	1	1	1	1	1	1	1	1	5	5	1	1	1	5	5	1	1	1	3	4	2	2	2	5	5	1	1	3	5	5	2	65	2	4	1
3	3	3	3	3	2	4	2	3	3	4	2	2	2	3	3	3	3	2	3	3	3	3	1	2	2	4	4	1	1	1	4	3	1	2	2	2	3	1	2	2	3	3	2	65	2	2	1
4	2	3	2	4	4	4	2	2	4	3	1	3	1	1	1	5	5	1	1	1	5	5	1	1	1	5	5	2	2	2	4	4	2	2	2	4	4	1	1	1	4	4	2	53	1	5	2
5	5	3	5	4	4	4	4	4	4	4	3	2	1	1	2	3	5	1	1	2	3	5	1	1	2	3	5	1	1	3	3	3	2	3	3	3	3	2	3	3	3	3	2	27	1	3	3
5	2	3	2	5	3	4	4	2	4	3	5	3	2	2	3	4	5	1	1	1	4	5	1	1	1	1	5	2	2	3	5	2	2	2	2	4	3	1	1	1	3	3	2	68	2	5	1
3	3	2	2	1	1	1	2	1	2	3	3	2	2	2	2	3	3	3	2	3	3	3	3	2	2	3	3	3	2	3	3	3	3	3	2	3	3	3	3	3	2	3	1	35	1	2	2
1	1	3	3	5	2	5	4	3	3	4	3	2	2	2	2	4	4	2	2	2	5	5	1	1	1	5	5	2	2	2	5	5	1	1	1	5	5	1	1	1	5	5	2	56	2	3	1
2	4	3	4	3	4	4	5	3	4	4	2	1	1	2	3	4	5	1	2	2	2	5	1	1	1	1	5	1	1	1	4	4	1	1	1	4	4	1	1	1	2	4	2	53	2	2	2
4	4	3	4	4	4	4	3	3	4	4	3	1	3	3	3	3	5	1	1	1	2	5	1	1	1	1	5	3	3	3	4	4	2	1	1	4	4	1	1	1	3	5	1	34	1	5	3
4	1	2	1	1	1	1	1	1	3	3	3	2	1	3	4	5	5	1	1	2	5	5	1	1	2	5	5	1	1	1	5	2	1	1	1	5	3	1	1	1	5	3	1	43	1	2	1
4	2	2	2	3	3	4	3	3	3	3	3	3	2	2	2	3	3	2	2	3	4	4	2	2	3	4	4	3	3	4	4	3	3	3	4	4	3	3	3	4	4	3	1	32	1	3	3
5	2	4	2	5	2	4	4	1	3	3	3	2	1	1	2	3	5	1	1	1	4	5	1	1	1	2	5	1	1	1	4	4	1	1	1	5	4	1	1	1	5	5	1	68	2	4	4
5	4	4	4	5	4	4	4	3	4	4	3	2	4	4	4	4	4	1	1	3	2	3	1	1	2	2	4	1	1	2	3	3	1	1	2	3	3	1	1	1	3	3	1	47	2	4	4
4	5	5	2	5	4	4	3	2	3	4	3	1	1	2	3	5	4	1	1	2	5	5	1	1	1	5	5	1	2	3	3	3	1	2	2	4	4	1	1	1	5	5	1	53	2	5	5
4	5	5	4	5	5	5	2	4	4	4	3	1	1	2	4	5	5	1	1	2	5	5	1	1	1	4	5	2	4	5	4	2	2	2	3	5	2	1	1	2	5	4	1	33	2	3	2
1	5	1	1	5	5	5	5	5	2	3	3	1	1	1	1	1	1	1	1	1	1	1	1	1	1	1	1	1	1	4	1	1	1	1	1	1	1	1	2	1	5	5	1	54	1	4	4
4	2	4	2	2	2	4	2	2	3	3	2	2	1	1	2	2	5	1	1	2	2	4	1	1	1	2	5	3	4	4	4	2	1	2	3	4	3	1	1	3	3	5	2	41	2	4	1
4	4	2	4	2	3	2	4	4	4	3	4	1	1	1	1	2	5	1	1	1	1	5	1	1	1	1	5	1	1	1	5	3	1	1	1	5	2	1	1	1	5	3	1	41	2
5	1	1	2	2	1	2	1	1	4	3	5	3	1	2	3	5	3	1	1	2	4	3	1	1	1	4	3	1	3	4	5	1	1	2	3	5	1	1	1	2	5	3	2	50	1	2	2
4	3	2	2	3	4	2	1	2	3	4	3	2	2	4	4	4	5	2	2	3	4	5	1	1	1	2	5	2	4	4	2	2	2	3	4	4	3	1	2	2	4	4	1	26	1	2	1
3	3	1	1	4	4	3	1	1	3	4	1	1	1	1	1	4	5	1	1	1	4	5	1	1	1	4	5	1	1	2	4	5	1	1	2	4	5	1	1	1	3	5	1	53	1	3	3
1	1	1	1	1	1	1	1	1	3	2	2	1	2	2	2	2	4	2	2	2	4	4	2	2	4	4	4	2	2	3	3	3	2	2	4	4	4	2	3	4	4	4	2	32	1	1	1
5	4	4	4	5	5	3	4	4	3	4	4	4	4	5	5	3	1	3	4	4	5	1	2	2	2	5	1	2	3	3	5	1	1	2	2	5	1	1	1	1	5	1	1	50	1	2	2
4	2	2	2	1	1	2	2	1	4	4	3	1	1	1	1	1	5	1	1	1	1	5	1	1	1	1	5	1	1	1	5	2	1	1	1	5	2	1	1	1	5	2	1	38	2	4	4
4	3	1	2	1	1	1	1	1	2	2	3	1	1	2	2	3	4	3	3	3	3	3	2	3	3	3	4	3	3	3	4	4	3	3	3	4	4	3	3	3	3	3	1	29	1	5	2
5	4	1	1	4	5	4	4	1	3	4	2	1	1	1	3	3	3	2	2	3	1	1	1	3	4	1	1	1	3	3	3	3	3	2	2	2	2	1	2	4	2	2	1	50	2	4	4
5	5	4	4	5	5	4	5	5	4	4	4	4	2	2	3	5	4	1	1	3	5	4	1	1	2	5	5	1	1	4	4	4	1	1	3	5	3	1	1	2	5	4	1	57	2	4	4
4	2	3	2	4	4	4	2	1	3	4	3	2	1	1	1	2	5	1	1	1	1	5	1	1	1	1	5	1	1	1	4	4	1	1	1	2	4	1	1	1	1	4	2	48	1	2	2
1	4	1	2	1	1	4	1	1	4	4	3	1	1	1	3	1	5	1	1	1	1	5	1	1	1	1	5	1	1	2	4	3	1	1	2	2	5	1	1	1	1	5	2	41	1
1	1	4	4	4	4	4	1	2	4	4	1	1	2	2	2	2	4	2	2	2	2	4	1	2	2	2	4	2	2	2	3	3	2	2	2	2	3	2	2	2	2	4	2	58	2	3	1
5	4	4	1	1	1	4	3	1	2	4	2	1	1	1	1	4	4	1	1	1	5	5	1	1	1	3	5	1	1	1	5	5	1	1	1	5	5	1	1	1	3	5	2	50	2	3	1
5	5	1	4	2	2	4	4	2	4	4	3	2	2	2	2	2	4	2	4	4	4	4	2	2	2	4	4	4	4	4	4	2	3	3	3	3	3	3	3	3	3	3	2	50	2
4	1	1	4	3	3	3	3	4	2	3	3	1	1	2	2	5	5	1	1	1	5	5	1	1	1	1	5	1	1	1	5	5	1	1	1	5	5	1	1	1	5	5	1	53	1	4	4
3	5	5	5	4	4	4	4	4	3	3	3	3	2	2	2	4	3	2	2	2	4	3	2	2	2	4	3	2	2	2	4	3	2	2	2	4	3	2	2	2	4	3	2	69	1	2	2
3	3	3	3	3	3	3	3	3	2	2	3	3	2	2	2	2	4	2	2	2	2	4	1	1	1	1	5	2	2	2	4	4	2	2	2	4	4	1	1	1	4	4	1	27	1	3	1
5	5	5	5	5	5	5	4	4	4	4	4	1	1	4	4	4	4	1	4	4	5	4	1	1	3	4	5	1	1	3	4	3	1	1	1	4	4	1	1	1	4	4	2	31	2
4	2	2	2	4	2	4	4	3	4	4	2	1	1	1	1	3	3	1	1	1	4	4	1	1	1	4	4	2	2	3	4	2	1	2	2	4	3	1	1	1	4	4	2	61	1	3	3
4	4	4	4	4	2	2	2	2	4	4	3	2	4	3	3	3	3	2	2	3	3	3	2	3	3	3	2	3	3	3	3	3	2	3	3	3	3	3	4	3	3	3	1	34	2	4	3
4	5	2	3	4	5	1	2	4	4	4	4	1	1	1	1	1	1	1	2	2	5	5	1	2	2	5	5	1	2	2	5	3	1	2	2	5	3	1	2	2	5	3	1	38	2	5	4
5	5	3	5	5	5	5	3	5	4	4	3	1	2	2	4	3	5	1	1	1	1	5	1	1	1	1	5	1	1	1	4	5	1	1	1	5	5	1	1	1	5	5	2	40	1	6	2
2	2	2	2	1	1	3	2	3	2	4	2	1	1	3	3	3	5	1	1	4	2	5	1	1	1	1	5	3	3	3	3	3	3	3	3	2	5	3	3	3	2	5	2	32	1	1	1
3	5	5	5	5	5	3	4	5	4	4	2	2	1	2	3	5	5	1	2	3	4	5	1	2	3	4	5	1	3	3	4	3	2	3	3	4	4	2	2	3	5	5	1	64	1	2	1
2	4	5	5	4	5	3	4	3	3	4	4	4	1	3	3	3	3	1	3	3	3	3	1	2	3	4	2	1	2	2	4	2	1	2	2	4	2	1	2	2	4	2	1	68	2	2	2
5	2	2	2	1	1	1	1	1	4	3	3	2	3	3	3	3	3	3	3	3	3	3	3	3	3	3	3	3	3	3	3	3	3	3	3	3	3	3	3	3	3	3	2	52	1	3	3
2	3	3	4	3	2	2	2	3	3	4	3	3	4	3	3	2	2	2	2	2	4	3	2	2	3	4	3	3	3	3	4	2	2	2	3	4	3	2	2	3	4	3	1	51	1	1	1
1	5	4	5	4	4	5	2	5	4	3	4	1	1	1	1	1	5	1	1	1	1	5	1	1	1	1	5	2	3	3	4	3	3	4	4	5	3	1	2	2	4	4	2	55	1	5	2
1	2	3	3	1	1	1	1	1	3	3	1	1	1	1	1	1	5	1	1	1	1	5	1	1	1	1	5	1	1	1	3	5	1	1	1	3	5	1	1	1	3	5	2	63	1	1	1
4	2	1	1	1	1	1	1	1	2	4	1	1	2	2	2	4	5	1	1	1	4	5	1	1	1	1	5	1	1	1	1	5	1	1	1	1	5	1	1	1	1	5	2	54	1	2	1
4	4	3	4	4	4	4	4	3	2	4	2	2	2	2	2	2	5	2	2	2	2	5	2	2	2	2	5	2	2	2	2	5	2	2	2	2	5	2	2	2	2	5	1	62	2	1	1
1	1	1	1	1	1	1	1	4	4	2	3	1	1	1	1	1	1	1	5	5	5	5	2	2	2	2	2	1	1	1	1	1	1	1	1	1	1	1	1	1	1	1	2	65	1	5	5
5	2	1	4	1	4	4	2	4	3	4	1	2	1	3	3	4	4	1	1	2	4	4	1	1	2	4	4	1	2	3	5	4	1	1	1	4	4	1	1	1	5	5	2	27	1	6	2
4	1	1	1	4	4	2	4	1	4	4	3	2	2	3	3	3	4	2	3	3	4	4	1	2	3	4	4	1	2	2	4	4	1	2	3	4	4	1	2	3	4	4	1	68	2	4	2
4	2	2	2	1	1	3	3	1	4	4	3	1	1	1	1	4	4	1	1	1	1	5	1	1	1	1	5	1	1	1	3	3	1	1	1	3	3	1	1	1	1	4	2	57	2		1
4	4	4	4	4	4	4	3	4	4	4	2	2	2	2	3	3	3	4	4	4	3	3	4	4	4	3	3	3	4	4	3	4	3	4	4	4	4	3	4	4	4	4	2	60	2	2	1
4	4	1	1	3	1	4	4	1	4	4	2	1	2	3	4	4	4	2	3	4	5	5	1	2	4	5	5	1	1	2	5	5	1	2	2	5	5	1	1	1	5	5	2	56	2		10
4	4	4	4	4	4	5	1	4	3	4	4	4	2	2	4	3	4	1	3	4	3	4	1	1	1	1	4	4	4	4	4	1	4	4	4	4	1	1	4	4	3	1	2	58	2	3	1
4	3	4	4	5	3	5	3	5	4	4	3	2	3	4	5	5	5	1	2	3	5	5	1	2	2	5	5	3	3	3	5	5	3	4	4	5	5	3	4	4	5	5	2	33	2	4	1
4	2	2	2	2	1	1	2	1	3	3	1	1	2	2	2	4	4	1	1	1	5	5	1	1	1	5	5	1	1	1	5	5	1	1	1	5	5	1	1	1	5	5	1	26	1	1	1
5	5	2	5	5	3	5	5	2	3	4	1	1	1	1	1	3	4	1	1	1	1	5	1	1	1	1	5	1	2	4	5	3	1	1	1	5	2	1	1	1	1	5	2	29	2	3	2
5	5	4	3	4	5	4	3	3	4	4	3	2	1	1	2	1	5	1	1	2	1	5	1	1	1	1	5	1	1	1	1	3	1	1	1	3	3	1	1	1	1	5	2	68	2		2
5	4	2	2	4	1	1	2	2	4	4	1	2	2	2	4	5	5	1	2	4	5	5	1	1	4	5	5	2	4	4	4	4	1	2	4	5	5	1	1	4	5	5	1	25	1	3	2
5	5	1	1	4	3	3	5	2	3	4	2	3	4	2	2	2	2	2	2	2	2	2	2	2	2	2	2	2	2	2	2	2	2	2	2	2	2	2	2	2	2	2	1	40	2	3	3
4	4	4	4	4	4	4	2	4	4	4	3	3	3	3	3	3	3	3	3	3	3	3	3	3	3	3	3	3	3	3	3	3	3	3	3	3	3	3	3	3	3	3	2	45	1	2	2
4	4	5	4	4	4	4	4	3	3	3	2	2	2	2	2	5	5	2	2	2	5	5	1	1	1	5	5	2	2	2	5	5	2	2	2	5	5	1	1	1	5	5	2	51	2	7	1
4	5	5	4	4	5	5	5	3	3	3	3	2	2	3	2	2	4	3	3	2	2	4	2	2	2	2	2	2	2	2	2	2	2	2	2	2	2	2	2	2	2	2	2	58	2	3	10
3	5	5	5	3	5	4	4	5	3	3	3	3	1	1	2	5	5	1	1	1	5	5	1	5	5	5	5	1	5	5	5	5	1	5	5	5	5	1	5	5	5	5	1	69	2	2	2
4	2	2	2	2	2	2	4	2	4	4	3	1	3	3	3	3	3	3	3	3	3	3	3	3	3	3	3	3	3	3	3	3	3	3	3	3	3	3	3	3	3	3	1	30	1		4
3	1	1	1	1	1	1	1	2	3	4	2	1	1	1	3	4	4	1	2	3	4	4	1	1	1	5	5	1	1	1	5	5	1	1	1	5	5	1	1	1	5	5	2	34	2	1	1
4	2	3	3	4	4	2	2	2	3	4	2	1	1	1	1	1	1	1	1	1	1	1	1	1	1	1	1	1	1	1	1	1	1	1	1	1	1	1	1	1	1	3	1	40	2
2	2	4	2	5	2	4	2	2	4	4	1	1	1	1	2	4	5	1	1	1	1	5	1	1	1	1	4	1	1	1	4	4	1	1	1	4	5	1	1	1	1	4	2	43	2	5	1
3	1	1	1	3	1	1	2	2	3	4	1	1	1	1	1	1	5	1	1	1	1	5	1	1	1	1	5	1	1	1	1	5	1	1	1	1	5	1	1	1	1	5	1	66	2	2	2
5	4	2	2	2	4	1	1	1	3	4	2	1	1	2	2	2	5	1	1	1	1	5	1	1	1	1	5	1	1	2	4	3	1	1	1	4	4	1	1	1	1	5	1	28	1
2	5	1	5	4	1	4	5	5	4	3	5	3	2	4	4	5	1	1	1	1	5	2	1	1	3	4	3	1	1	3	5	1	1	1	3	5	1	1	1	3	5	1	2	61	2	4	1
3	2	2	4	2	2	3	2	4	4	4	3	2	3	3	2	3	3	1	2	2	4	4	2	2	2	5	5	2	2	2	3	3	2	2	2	4	4	1	1	1	4	4	2	61	1	2	1
4	4	2	2	2	4	4	2	3	4	2	3	3	1	4	4	5	5	1	1	5	5	5	1	1	5	5	5	2	2	5	5	3	1	4	5	5	2	1	2	5	5	2	2	61	1	1	1
5	5	5	5	5	5	5	5	5	4	4	2	1	1	1	1	1	5	1	1	1	1	5	1	1	1	1	5	1	1	1	1	5	1	1	1	1	5	1	1	1	1	5	1	66	1	4	4
4	3	2	2	4	2	2	3	2	3	3	3	1	1	1	4	3	3	1	1	3	3	5	1	1	1	1	5	1	1	4	3	3	2	2	4	3	3	1	2	3	4	3	1	38	2	4	4
4	1	1	1	4	3	1	4	1	3	2	2	1	1	2	4	4	4	1	2	2	2	4	1	2	2	2	4	1	2	2	4	4	1	1	1	1	4	1	1	1	1	4	1	22	1	1	1
5	5	3	3	4	4	3	2	4	4	4	2	1	1	1	3	2	5	1	1	1	1	5	1	1	1	1	5	1	1	1	2	5	1	1	1	1	5	1	1	1	1	5	1	38	2	5	3
3	3	3	1	3	3	3	3	1	4	4	1	1	1	1	1	1	1	1	1	1	1	1	1	1	1	1	1	1	1	1	1	1	1	1	1	1	1	1	1	1	1	1	2	35	1		1
5	3	1	3	4	4	1	3	4	3	4	3	3	3	3	3	3	3	3	3	3	3	3	3	3	3	3	3	3	3	3	3	3	3	3	3	3	3	3	3	3	3	3	1	34	1
3	3	4	5	1	1	1	5	3	3	3	3	1	1	3	3	3	4	1	3	3	3	4	1	3	3	3	4	2	3	4	3	2	2	2	3	2	3	2	2	3	2	3	2	38	2	3	1
5	5	5	4	5	5	5	5	5	4	4	2	4	1	1	1	5	4	1	1	1	5	2	1	1	1	5	2	1	1	1	5	1	1	1	1	5	1	1	1	1	5	1	2	68	2	6	1
3	4	4	4	4	4	4	4	4	4	4	3	2	1	1	1	1	5	1	1	1	1	5	1	1	1	1	5	3	3	3	3	1	2	3	3	2	1	2	3	3	2	1	1	67	2		2
3	3	3	3	3	3	3	3	3	3	3	1	1	1	2	2	2	4	1	1	2	3	4	1	1	3	2	5	3	3	3	3	3	3	3	3	3	3	3	3	3	3	3	1	24	1	3	1
4	3	2	3	2	4	4	2	2	4	4	3	2	2	2	4	4	4	1	1	1	4	4	1	1	1	4	4	1	3	3	4	4	1	1	1	4	4	1	1	1	4	4	1	41	1	7	3
4	2	1	4	1	1	4	1	4	3	4	1	1	1	1	2	5	5	1	1	1	4	5	1	1	1	5	5	1	1	3	4	3	1	1	1	5	5	1	1	1	5	5	2	23	1		1
4	4	4	4	4	4	4	4	4	4	4	3	1	4	4	4	4	4	1	2	2	2	2	1	1	1	1	1	2	2	2	2	2	1	1	1	1	1	1	1	1	1	1	1	43	2	4	2
3	3	2	3	3	3	2	2	3	3	3	3	1	4	4	4	4	4	1	1	2	4	4	1	1	2	4	5	3	3	3	3	3	2	2	3	4	4	2	2	3	4	4	1	43	1		1
4	4	4	3	4	4	2	2	4	3	4	2	1	3	3	3	3	3	3	3	3	3	3	3	3	3	3	4	3	3	4	3	4	3	3	3	3	4	3	4	4	4	4	1	27	1		1
5	3	1	3	4	2	4	3	2	4	3	3	1	1	1	1	4	5	1	1	1	4	5	1	1	1	3	5	1	2	2	5	1	1	1	1	5	1	1	1	1	5	1	1	43	1	5	3
4	2	2	2	3	2	4	3	2	3	4	1	1	4	1	1	1	1	2	4	5	5	5	1	4	5	5	5	3	4	4	3	3	3	3	3	3	3	3	3	3	5	4	2	30	1	2	2
4	4	1	4	4	4	4	3	4	3	4	3	3	1	2	2	2	4	1	1	2	4	4	1	1	1	3	4	3	3	4	4	3	2	2	2	4	3	1	1	1	4	4	2	33	1		1
4	3	3	2	4	4	3	3	2	3	3	2	1	1	2	2	4	4	1	1	2	4	4	1	1	1	4	4	1	1	2	5	3	1	1	1	4	3	1	1	1	4	3	1	38	1	2	1
3	2	2	2	3	3	2	3	2	3	2	3	3	4	4	4	4	4	3	3	4	4	4	2	3	4	3	4	2	2	3	4	4	2	3	3	3	3	3	3	2	3	4	1	24	1	3	1
4	3	1	3	4	4	4	3	3	4	4	2	2	2	2	2	5	4	1	1	1	2	5	1	1	1	1	5	1	1	1	4	2	1	1	2	4	2	1	1	1	4	3	2	35	2	2	2
5	4	3	4	4	4	4	5	4	4	4	2	1	1	1	1	1	3	1	1	1	1	3	1	1	1	1	3	1	1	1	1	3	1	1	1	1	3	1	1	1	1	3	2	31	2
4	4	4	1	5	5	5	5	1	2	4	3	1	1	1	1	1	5	1	1	1	1	5	1	1	1	1	5	1	1	1	1	5	1	1	1	1	5	1	1	1	1	5	1	56	2	6	4
3	2	2	2	3	2	3	3	2	4	4	3	2	2	3	4	3	2	2	3	4	3	2	2	3	2	4	3	3	4	4	3	2	3	4	4	4	2	3	4	4	4	4	2	61	1	3	2
5	4	3	4	2	4	4	1	2	4	4	3	2	1	1	4	4	2	1	2	3	4	4	1	1	1	4	4	1	1	2	5	1	1	1	1	5	1	1	1	1	5	1	2	30	2	4	1
2	5	5	5	5	2	5	2	4	4	3	3	1	2	2	3	5	5	1	1	1	5	5	1	1	1	2	5	2	2	3	5	1	1	1	1	4	2	1	1	1	4	2	2	57	2	4	2
5	5	5	4	4	3	4	5	3	4	4	3	1	1	2	2	3	4	1	1	2	4	5	1	1	1	4	5	1	2	3	4	3	1	1	1	4	5	1	1	1	5	5	1	62	2	2	2
5	1	1	1	1	4	4	1	3	3	3	3	1	1	1	1	1	5	1	1	1	1	5	1	1	1	1	5	1	1	1	5	5	1	1	1	5	5	1	1	1	5	5	2	54	1	3	10
5	5	5	3	4	5	4	5	3	3	3	3	1	1	2	2	4	3	1	2	2	4	4	1	2	2	4	4	1	2	2	4	2	1	2	2	4	2	1	2	2	4	2	2	69	2	5	1
4	5	5	5	5	5	5	5	5	4	4	4	2	3	3	3	3	3	3	3	3	3	3	3	3	3	3	3	3	3	3	3	3	3	3	3	3	3	4	4	4	4	4	1	38	2	4	3
4	1	1	3	2	1	2	2	2	4	3	1	3	2	3	4	4	5	1	1	1	3	5	1	1	2	4	5	2	3	3	5	5	1	1	2	5	5	1	1	1	5	5	2	62	1	2	2
4	2	3	3	4	5	2	2	3	3	3	2	2	1	1	2	4	5	1	1	2	4	5	1	1	1	2	5	2	3	4	5	4	1	1	2	4	3	1	1	1	2	2	1	57	1		10
5	2	1	1	1	1	4	1	1	3	4	1	1	1	2	2	1	5	1	1	1	1	5	1	1	1	1	5	1	2	2	4	4	1	1	2	2	4	1	1	1	2	5	2	40	2	2	1
5	5	5	5	5	5	5	2	5	4	3	2	3	3	3	5	5	1	3	3	5	5	1	1	3	5	5	1	3	3	5	5	1	3	3	5	5	1	3	3	5	5	1	1	56	1	3	1
4	5	5	5	4	4	4	4	4	2	4	3	2	2	2	2	2	2	3	3	3	3	3	3	3	3	3	3	2	2	2	2	2	2	2	2	2	2	3	3	3	3	3	2	35	1
4	4	2	4	4	4	4	4	5	4	3	3	1	3	3	4	4	4	2	3	4	5	5	1	1	3	5	5	2	2	3	5	5	2	2	2	5	5	1	1	1	5	5	2	51	2	5	1
4	4	4	2	4	4	3	2	1	2	4	2	1	3	3	3	3	3	3	3	3	3	3	2	2	2	2	2	2	2	2	2	2	1	1	1	1	1	1	1	1	1	1	1	58	1	2	1
2	2	1	1	1	1	1	3	2	4	4	2	1	1	1	2	2	4	1	2	2	2	4	1	1	2	2	5	1	1	1	5	4	1	1	1	4	4	2	2	1	4	5	2	46	1	3	1
5	3	1	2	2	2	2	3	3	4	4	3	2	2	2	2	3	3	1	1	2	4	3	1	1	1	5	4	1	2	2	4	2	1	1	2	5	3	1	1	1	5	3	1	39	2	4	4
5	2	2	3	4	2	4	3	4	4	4	3	1	3	3	4	4	5	3	3	4	4	5	2	2	3	4	5	3	3	3	5	5	3	3	4	4	4	3	4	4	5	5	2	46	1
2	2	2	2	2	4	2	2	2	4	3	4	1	1	1	1	1	5	1	1	1	1	5	1	1	1	1	5	1	1	1	5	1	1	1	1	5	1	1	1	1	5	1	2	58	2	3	1
2	1	1	3	3	3	3	1	1	4	3	3	1	2	3	3	4	3	2	2	3	5	3	1	1	1	5	5	2	2	2	5	3	2	2	2	5	3	1	1	1	5	4	2	65	2	3	1
2	2	3	4	4	4	3	2	3	4	4	3	3	3	4	4	4	3	2	2	4	5	3	1	1	2	5	4	2	3	4	4	2	2	2	4	5	3	1	1	2	5	3	2	25	1	3	2
1	1	1	1	1	1	1	1	1	2	2	3	1	3	3	3	3	3	3	3	3	3	3	3	3	3	3	3	3	3	3	3	3	3	3	3	3	3	3	3	3	3	3	1	23	1		10
5	3	2	1	4	4	4	2	1	3	4	3	3	2	4	4	5	2	2	2	4	5	2	1	1	4	5	4	1	2	4	5	4	1	1	4	4	4	1	1	1	5	5	2	26	1	2	2
5	1	1	4	5	1	5	4	1	3	3	5	1	1	1	1	5	5	1	1	1	5	5	1	1	1	5	5	1	1	1	5	5	1	1	1	5	5	1	1	1	5	5	2	50	1	1	1
4	4	4	4	4	4	4	4	4	3	4	3	1	3	3	3	3	5	3	3	3	3	5	2	3	3	3	5	3	3	3	3	5	3	3	3	3	5	2	3	3	3	5	2	43	2	4	1
5	4	2	5	4	2	4	5	5	3	4	3	1	3	3	3	5	5	1	1	2	5	5	1	1	2	5	5	3	3	3	3	3	2	2	3	3	3	2	2	3	3	3	1	36	1
4	4	4	3	3	3	4	4	3	2	2	2	3	3	3	3	3	3	3	3	3	3	2	3	3	3	3	3	3	3	3	3	3	3	3	3	3	3	3	3	3	3	3	2	49	1
4	3	3	4	4	3	4	2	3	3	4	2	2	1	1	2	4	4	1	1	2	4	5	1	1	2	2	5	1	1	1	3	3	1	1	2	2	4	1	1	1	4	5	1	23	1		10
5	2	2	2	2	2	4	4	2	2	3	3	4	3	3	3	3	3	3	3	3	4	4	3	3	3	3	3	3	3	3	3	3	3	3	3	3	3	3	3	4	4	4	2	24	1
2	1	3	4	3	4	2	2	2	4	3	3	2	1	1	3	5	2	1	2	4	4	3	1	3	4	4	3	1	3	4	3	1	1	2	4	3	1	1	2	4	3	2	2	58	2	3	2
5	5	5	4	4	5	5	3	4	4	4	3	1	1	1	1	5	4	1	1	1	5	4	1	1	1	5	5	1	1	1	5	2	1	1	1	5	2	1	1	1	5	2	2	68	2	4	1
4	2	2	1	3	2	2	3	2	3	4	4	2	2	2	2	2	4	2	2	2	2	4	2	2	2	2	4	2	2	2	4	3	2	2	2	3	3	2	2	2	2	4	2	28	2
4	4	3	3	4	4	2	4	4	3	4	2	2	5	4	4	3	4	2	2	2	4	5	1	2	2	4	5	3	3	3	5	2	2	2	2	4	3	1	1	1	4	4	1	50	2	4	4
4	5	4	5	5	5	5	5	5	4	4	1	1	1	2	2	4	5	1	1	1	2	5	1	1	1	2	5	1	1	1	2	4	1	1	1	2	5	1	1	1	2	5	1	68	1		1
4	3	1	1	1	1	3	1	2	4	3	1	1	1	1	1	3	5	1	1	1	1	5	1	1	1	1	4	1	1	1	2	5	1	1	1	2	5	1	1	1	1	5	2	58	2	2	1
4	4	1	1	3	3	3	4	3	4	3	3	1	4	4	4	4	4	4	4	4	4	4	4	4	4	4	4	3	3	3	2	2	3	3	3	2	2	2	2	2	2	2	1	36	2	5	3
1	1	5	5	5	5	5	5	4	3	4	3	1	1	1	3	3	5	1	1	3	3	5	1	1	3	3	5	1	2	3	5	4	1	1	3	5	5	1	1	1	5	5	1	41	1	3	10
3	1	4	1	1	1	4	2	1	4	4	2	1	1	1	1	1	5	1	1	1	1	5	1	1	1	1	5	1	1	1	5	3	1	1	1	5	3	1	1	1	1	5	2	40	1
5	3	2	5	5	5	5	5	5	4	4	2	1	1	2	5	1	1	1	2	5	1	1	1	2	5	1	1	1	2	5	1	1	1	2	5	1	1	1	2	5	1	1	1	45	2	4	4
5	4	4	3	4	5	5	5	3	3	4	3	2	3	3	4	3	2	2	2	2	4	3	2	2	2	3	3	2	2	3	4	2	2	2	2	4	2	2	2	2	4	2	2	41	1		10
2	2	2	2	2	2	2	2	2	3	4	2	2	3	3	3	3	3	3	3	3	3	3	3	3	3	3	3	3	3	3	3	3	3	3	3	3	3	3	3	3	3	3	1	37	1	2	2
4	1	1	2	2	1	2	1	2	3	3	3	1	1	2	3	4	5	1	1	1	3	5	1	1	1	3	5	1	2	3	4	3	1	2	3	4	3	1	1	1	4	4	2	36	1	2	1
5	5	5	5	5	5	4	4	4	4	4	3	1	3	3	3	3	3	3	3	3	3	3	3	3	3	3	3	2	2	2	2	2	1	1	1	1	1	1	1	1	1	1	1	50	2	5	4
4	4	4	2	4	4	3	3	2	3	3	3	2	1	1	1	4	4	1	1	1	1	5	1	1	1	1	5	1	1	1	2	3	1	1	1	2	3	1	1	1	2	3	2	34	1	3	2
5	2	2	2	4	1	3	2	2	4	4	3	2	3	3	3	4	4	2	2	4	5	4	1	1	4	4	4	2	2	2	4	3	2	2	2	4	3	2	2	2	4	3	2	28	1
3	4	3	4	4	4	3	3	2	3	4	4	2	3	3	3	3	3	3	3	4	3	3	3	3	3	3	4	3	3	3	3	3	3	3	3	3	3	3	4	3	3	3	1	43	1	4	3
3	1	1	1	4	3	3	3	3	3	4	3	3	3	2	2	2	4	3	3	3	3	3	3	3	3	3	3	3	3	3	3	3	3	3	3	3	3	3	3	3	3	3	1	20	1	2	1
5	2	3	5	2	2	5	3	4	4	4	3	1	1	2	3	4	5	1	1	1	4	5	1	1	1	1	5	1	1	1	5	4	1	1	1	5	4	1	1	1	5	5	2	24	1
5	1	1	3	3	2	4	2	4	4	4	2	1	1	1	1	1	5	1	1	1	1	5	1	1	1	1	5	1	1	1	3	3	1	1	1	3	3	1	1	1	2	3	2	53	1	1	1
4	4	2	2	2	2	2	2	2	3	3	4	2	2	2	2	4	4	2	2	4	4	4	2	2	4	4	4	2	2	4	4	4	2	2	4	4	4	2	2	4	4	4	1	22	1	2	10
5	4	4	1	4	2	4	3	3	4	4	3	1	2	3	3	4	4	1	1	1	2	5	1	1	1	1	5	2	3	3	3	3	2	2	2	3	3	1	2	3	3	3	2	36	2	4
5	3	3	3	4	4	4	3	3	3	3	3	3	3	3	3	3	4	3	3	3	3	4	3	3	3	3	4	3	3	3	3	4	3	3	3	3	4	3	3	3	3	4	1	36	1	4	4
4	4	1	1	1	3	2	4	1	3	3	1	1	1	1	4	4	4	1	1	1	4	4	2	2	2	5	4	2	2	4	4	4	1	1	2	3	2	1	1	2	4	4	2	24	1	4	2
4	4	2	3	4	4	3	3	3	1	4		4	3	3	5	5	5	3	3	5	5	5	3	3	5	5	5	3	3	5	5	5	3	3	5	5	5	3	3	5	5	5	1	29	1	5	3
3	2	4	4	4	4	2	3	4	3	4	3	1	1	2	2	4	5	1	1	2	2	5	1	1	1	1	5	1	1	2	4	5	1	1	2	4	5	1	1	1	3	5	1	51	1	7	7
5	5	1	1	4	4	5	5	4	4	4	2	1	1	1	1	1	5	1	1	1	1	5	1	1	1	1	5	1	1	1	4	2	1	1	1	4	2	1	1	1	4	2	2	28	1		10
3	2	4	3	5	5	2	2	3	4	4	3	1	2	3	4	4	5	1	2	2	4	5	1	2	2	4	5	2	2	3	4	4	1	2	2	4	4	1	2	2	4	5	1	53	1	7	7
5	2	2	4	2	1	2	2	4	4	4	3	2	4	4	4	2	2	2	2	4	4	4	2	2	2	5	5	4	4	4	1	1	2	2	4	4	2	2	2	2	3	3	1	57	1	2	2
4	1	1	1	3	2	1	1	1	2	2	3	3	1	1	1	1	1	1	1	1	1	1	1	1	1	1	1	1	1	1	1	1	1	1	1	1	1	1	1	1	1	2	1	51	2	2	2
5	5	5	5	5	5	5	3	3	3	4	3	1	2	2	2	3	3	1	1	2	4	4	1	1	1	5	5	1	1	2	3	3	1	1	1	3	3	1	1	1	5	5	2	33	2
5	1	1	1	2	1	5	2	1	4	4	3	1	2	2	2	5	5	1	1	1	5	5	1	1	1	5	5	3	3	4	4	2	2	2	2	4	4	1	1	1	5	5	2	34	2	2	1
3	3	3	3	3	3	3	3	3	3	4	3	3	3	3	3	3	3	3	3	3	3	3	3	3	3	3	3	3	3	3	3	3	3	3	3	3	3	3	3	3	3	3	1	41	1		2
2	2	2	2	1	1	4	1	1	3	4	3	3	2	2	2	4	3	2	2	2	4	3	1	1	1	4	3	1	1	1	4	3	1	1	1	4	3	1	1	1	4	3	2	51	2	6	1
3	2	1	4	4	4	2	3	4	4	4	3	1	1	1	1	4	5	1	1	1	1	5	1	1	1	1	5	1	1	1	5	2	1	1	1	5	4	1	1	1	5	4	1	51	2
5	5	5	5	5	5	2	2	2	3	4	3	3	3	3	3	3	3	3	3	3	3	3	3	3	3	3	3	2	3	3	3	3	2	2	2	4	4	2	2	2	4	4	1	39	1	2	2
2	5	5	4	4	1	5	3	1	4	3	1	1	1	1	1	4	4	1	1	1	1	5	1	1	1	1	5	1	1	1	4	4	1	1	1	1	5	1	1	1	1	5	2	51	2	3	1
4	1	1	2	3	2	3	3	1	3	3	4	2	2	3	4	5	5	2	3	5	5	5	1	1	4	5	5	2	3	3	4	4	1	2	4	5	5	1	2	4	5	5	2	45	1	5	3
5	2	1	2	1	1	2	2	3	3	4	1	1	1	1	1	1	5	1	1	1	1	5	1	1	1	1	5	1	1	1	1	5	1	1	1	1	5	1	1	1	1	5	2	34	2	3	1
3	5	2	4	4	1	5	3	1	4	4	1	1	1	3	4	1	5	1	1	1	1	5	1	1	1	1	5	3	4	4	5	3	1	3	3	5	3	1	1	1	5	5	2	28	2	3	1
3	3	3	3	3	3	3	3	3	3	4	3	2	3	3	3	3	3	3	3	3	3	3	3	3	3	3	3	3	3	3	3	3	3	3	3	3	3	3	3	3	3	3	1	23	1	3	1
3	3	3	4	2	3	4	2	2	2	3	3	3	4	3	3	3	3	3	3	3	3	3	3	3	3	3	2	3	3	3	3	3	2	3	3	3	3	3	3	3	3	3	1	26	1	2	1
4	3	2	3	3	3	3	3	3	4	4	3	3	1	1	2	1	5	1	1	2	1	5	1	1	1	1	5	1	1	3	4	3	2	3	3	3	3	1	1	2	3	3	2	20	1		10
5	2	2	2	5	4	4	5	1	4	4	1	1	1	1	1	4	5	1	1	1	4	5	1	1	2	1	5	1	1	2	3	5	1	1	1	1	5	1	1	2	2	5	2	30	1	4	1
2	1	1	2	5	5	1	2	4	3	4	3	2	1	1	1	1	5	1	1	1	1	5	1	1	1	1	5	1	1	1	4	4	1	1	1	1	5	1	1	1	1	5	1	42	1		1
1	1	1	1	3	2	2	2	2	2	4	2	2	1	1	1	1	1	1	1	1	1	1	1	1	1	1	1	1	1	1	1	1	1	1	1	1	1	1	1	1	1	1	1	24	1	5	2
5	2	2	3	4	4	2	2	2	3	4	3	2	3	3	3	3	3	4	4	3	3	3	2	2	2	4	4	3	3	3	3	3	2	3	4	3	3	2	3	3	3	4	1	34	1	3	2
5	2	2	2	5	2	5	2	1	4	4	3	1	1	2	2	3	5	1	1	1	1	5	1	1	1	1	5	2	2	2	4	2	1	1	2	5	3	1	1	2	4	3	2	53	2	4	1
3	5	4	4	4	4	4	4	3	3	4	2	1	2	2	2	2	2	2	2	2	2	2	2	2	2	2	2	2	2	2	2	2	2	2	2	2	2	2	2	2	2	2	1	42	1
5	4	2	3	5	3	2	5	3	4	4	3	1	1	1	2	4	4	1	1	2	5	4	1	1	2	5	4	1	1	2	3	3	1	1	2	3	3	1	1	2	3	3	1	39	1	4	1
5	4	4	4	1	3	4	4	4	4	4	3	1	2	2	3	4	3	1	2	2	4	4	1	1	2	4	4	3	3	4	4	3	2	3	3	4	4	1	2	2	4	4	2	37	1	2	2
5	4	2	2	4	3	4	5	3	3	4	1	1	2	2	2	2	3	2	2	3	2	2	2	2	3	2	2	2	2	4	2	2	2	2	5	2	2	2	2	5	2	2	2	30	2	4	1
5	4	1	2	4	4	4	3	2	4	4	3	1	2	2	2	2	5	1	1	1	1	5	1	1	1	1	5	1	1	1	4	2	1	1	1	4	2	1	1	1	4	2	2	26	2		1
5	4	4	2	5	4	2	4	2	4	4	3	3	3	4	4	2	2	2	2	2	4	4	1	1	1	4	4	3	3	3	3	3	3	3	3	3	3	3	3	3	3	3	1	23	1
4	4	4	3	5	3	5	5	4	1	1			3	3	3	1	3	3	3	2	2	3	4	2	2	3	3	1	3	3	1	3	3	1	4	2	2	3	2	2	3	2	1	27	2	4	4
5	5	3	5	4	4	5	2	4	4	4	5	3	2	4	4	5	5	2	2	2	5	5	1	1	1	5	5	3	4	4	4	2	2	2	3	4	2	2	2	2	4	2	2	42	1	5	2
4	3	3	3	3	3	3	3	3	4	4	3	1	2	3	4	5	5	2	2	3	5	5	1	1	2	5	5	2	3	3	5	5	2	2	3	5	5	1	2	2	5	5	2	32	1	4	1
5	5	5	5	1	1	1	1	4	2	2	4	3	1	1	1	1	1	1	1	1	1	1	1	1	1	1	1	2	2	2	2	2	2	2	2	2	2	1	1	1	1	1	2	60	2		1
4	4	3	3	4	3	2	2	2	4	4	4	1	1	2	2	4	5	1	2	2	4	5	1	1	1	3	5	2	3	3	5	1	1	1	3	4	3	1	1	3	4	5	1	39	1	2	2
4	2	2	4	4	4	4	2	4	3	4	4	1	2	2	2	2	5	1	1	1	1	5	1	1	1	1	5	1	1	2	5	3	1	1	3	4	4	1	1	1	1	5	2	31	2	3	1
5	1	1	1	5	5	1	1	1	2	4	3	1	1	1	1	1	1	1	1	1	1	1	1	1	1	1	1	1	1	1	1	1	1	1	1	1	1	1	1	1	1	1	1	21	1	6	1
4	5	5	5	4	4	5	3	4	3	3	3	2	2	2	4	4	5	1	1	1	5	5	1	1	1	5	5	3	3	4	4	3	2	2	3	4	3	1	1	1	4	4	2	55	2		10
3	3	3	3	3	1	4	2	3	4	4	3	1	1	2	4	4	5	1	2	3	5	5	1	1	3	5	5	1	2	3	5	4	1	1	2	5	5	1	1	3	5	5	2	43	2		1
5	3	4	2	3	4	4	3	4	3	4	2	3	4	3	4	2	4	2	1	4	4	4	3	3	5	4	3	3	3	3	3	3	3	3	4	3	3	2	3	2	3	4	1	33	2	3	3
5	2	2	2	2	2	4	3	2	2	3	2	1	1	1	2	2	5	1	1	1	1	5	1	1	1	1	5	1	1	2	3	4	1	1	2	2	4	1	1	2	2	4	2	51	2	3	1
5	4	4	4	4	4	5	5	4	4	4	3	2	2	2	3	5	5	1	1	1	5	5	1	1	2	5	5	1	1	2	5	5	2	2	2	5	4	1	1	2	5	5	2	42	2	3	1
3	1	1	2	1	4	4	3	2	3	4	2	1	1	1	1	1	4	1	1	1	1	4	1	1	1	1	4	1	1	1	1	4	1	1	1	1	4	1	1	1	1	4	2	27	1	4	1
5	5	1	3	1	1	4	4	3	3	4	5	1	3	3	3	3	3	3	3	3	3	3	3	3	3	3	3	3	3	3	3	3	3	3	3	3	3	3	3	3	3	3	2	21	1		1
2	5	5	5	5	5	5	5	5	4	4	2	2	1	1	2	2	5	1	2	1	2	5	1	2	2	3	5	1	1	2	3	4	1	1	2	3	4	1	1	1	2	4	2	57	2	3	1
5	5	3	3	4	5	5	5	4	3	4	3	5	3	4	4	4	4	4	5	4	4	4	3	5	4	5	5	4	4	4	4	4	3	3	3	3	3	3	4	3	4	4	1	34	1	3	3
4	2	2	2	5	2	5	4	1	4	3	1	1	1	1	1	4	5	1	1	1	4	5	1	1	1	1	5	1	1	1	4	5	1	1	1	1	5	1	1	1	1	5	2	48	2	6	1
4	4	4	5	4	3	3	4	5	4	4	2	3	2	2	4	5	2	1	1	3	5	4	1	1	1	5	5	1	1	3	5	4	1	1	2	5	5	1	1	1	5	5	1	29	1	1	1
4	4	4	3	4	4	4	4	3	3	4	3	2	2	3	4	3	4	2	2	3	3	4	1	1	1	3	5	3	4	4	3	2	3	3	4	3	3	3	3	4	3	3	2	31	1	2	2
4	2	1	1	2	2	2	2	2	3	4	2	2	1	1	3	3	4	1	1	2	2	4	1	1	2	2	4	1	2	2	4	3	1	1	2	4	3	1	1	2	4	3	1	27	1	6	1
2	2	5	2	4	2	5	2	2	4	4	4	4	4	4	4	4	4	2	2	4	4	4	2	2	4	4	4	1	1	4	4	4	1	4	4	4	4	1	5	5	5	5	2	35	1	2	2
2	2	4	4	2	2	2	2	2	3	4	3	1	1	1	1	3	3	1	1	1	1	5	1	1	1	1	5	1	1	1	4	2	1	1	1	4	2	1	1	1	4	4	2	49	1	4	1
4	4	4	4	4	4	3	3	4	4	4	3	3	3	3	3	3	3	3	3	3	3	3	2	2	2	2	2	2	2	2	2	2	2	2	2	2	2	2	2	2	2	2	2	54	1	4	2
4	2	2	3	3	2	4	4	2	3	4	2	1	1	2	2	4	4	1	1	2	4	4	1	1	1	5	5	1	2	2	5	5	1	2	2	5	5	1	1	1	5	5	2	37	2		1
5	4	4	5	2	2	4	4	5	4	4	1	1	1	1	2	3	5	1	1	2	3	5	1	1	2	3	5	1	2	3	5	5	1	2	3	5	5	1	2	3	5	5	2	47	1	4	1
4	3	1	5	5	5	4	2	5	2	4	4	1	2	3	4	4	4	1	1	2	2	5	1	1	1	2	5	2	3	3	4	2	2	3	3	5	3	2	2	2	5	3	2	68	2	3	1
4	3	4	3	4	4	2	4	3	2	2	3	3	1	1	1	1	3	4	3	3	3	3	3	3	3	3	3	4	3	3	3	3	3	3	3	3	3	4	3	3	3	3	1	46	2	3	3
5	3	3	3	3	3	3	3	3	2	4	3	1	3	3	3	3	4	3	3	3	3	3	3	3	3	3	3	3	3	3	3	3	3	3	3	3	3	3	3	3	3	3	1	40	1	3	2
5	1	1	1	2	1	5	5	1	3	3	3	2	2	4	4	4	3	2	2	4	4	4	1	1	2	4	4	1	4	4	4	3	1	2	4	5	3	1	1	1	5	5	2	20	1		1
2	2	2	2	2	2	2	2	2	3	3	2	1	2	4	4	4	4	2	4	4	4	4	2	4	4	4	4	2	4	4	4	4	2	4	4	4	4	2	4	4	4	4	2	28	1	5	1
5	5	2	3	2	2	4	5	4	3	4	4	1	2	2	3	4	3	1	1	1	5	3	1	1	1	5	3	1	1	4	4	2	1	1	2	5	3	1	1	1	5	3	2	32	1	1	1
5	5	1	1	1	5	4	5	1	3	3	2	1	1	1	1	1	1	3	3	3	3	3	3	3	3	3	3	3	3	3	3	3	3	3	3	3	3	3	3	3	3	3	2	24	1
5	4	3	4	4	4	4	4	4	4	4	3	3	3	3	3	3	3	3	3	3	3	3	3	3	3	3	3	3	3	3	3	3	3	3	3	3	3	4	3	3	3	3	1	24	1	4	2
4	2	1	3	2	2	3	2	3	4	4	3	1	2	2	2	2	3	2	2	2	3	3	1	1	1	1	3	3	3	3	3	3	3	3	3	3	3	3	3	3	3	3	2	30	1	2	2
1	5	5	4	5	5	5	5	5	4	4	3	5	5	5	5	2	1	4	4	4	2	2	4	4	4	2	2	4	4	4	2	2	4	4	4	2	2	4	4	4	2	2	1	56	1	2	1
4	4	3	4	5	2	5	5	5	3	4	3	3	3	3	3	3	3	3	3	3	3	3	3	3	3	3	3	3	3	3	3	3	3	3	3	3	3	3	3	3	3	4	2	34	2	3	1
5	1	4	1	4	4	4	1	1	3	4	3	1	1	1	1	3	5	1	1	1	3	5	1	1	1	1	5	1	1	1	4	4	1	1	1	4	4	1	1	1	1	5	2	38	1	3	3
3	2	4	4	4	4	2	2	2	3	3	2	2	1	1	3	2	5	1	1	1	1	5	1	1	1	1	5	2	2	2	4	4	2	2	2	4	4	2	2	2	4	5	1	29	1		10
4	2	2	2	2	2	4	2	3	4	3	3	1	1	1	2	4	5	1	1	1	4	5	1	1	1	4	5	1	1	1	4	5	1	1	1	3	5	1	1	1	1	5	2	42	1	4	3
3	4	4	4	3	3	4	3	4	3	4	3	2	1	2	2	3	4	1	1	1	2	4	1	1	1	1	4	1	1	2	3	3	1	1	1	2	3	1	1	1	2	4	2	62	1	2	2
4	2	1	1	4	2	2	1	1	3	4	1	1	1	1	1	4	5	1	1	1	5	5	1	1	1	5	5	1	1	2	5	3	1	1	1	4	3	1	1	1	5	3	1	54	1	3	3
4	2	1	4	1	2	1	2	5	2	3	2	1	1	1	2	5	5	1	2	3	5	5	1	1	1	5	5	1	3	3	4	4	1	1	2	4	4	1	1	1	5	4	1	36	2	3	3
5	2	3	3	1	2	3	4	4	3	3	1	1	1	2	2	3	5	1	1	2	3	5	1	1	1	2	5	1	1	2	4	4	1	1	2	5	5	1	1	1	3	5	1	22	1	4	1
5	4	2	3	4	4	3	4	3	4	4	3	2	1	2	2	2	3	1	1	1	4	5	1	1	1	1	1	2	2	2	3	3	2	2	2	3	3	1	1	1	2	3	2	31	1	3	2
4	2	2	2	4	2	2	2	2	3	4	2	1	1	2	2	4	4	1	1	1	1	5	1	1	1	1	5	1	1	1	4	4	1	1	1	2	5	1	1	1	2	5	1	23	1		10
4	3	2	2	4	3	2	2	3	4	4	4	2	2	3	3	2	5	1	1	1	1	5	1	1	1	1	5	2	2	3	2	4	2	2	3	3	5	1	1	1	1	5	1	21	1	3	1
5	4	5	5	5	5	4	5	5	3	4	2	2	4	4	4	4	4	4	4	4	4	4	4	4	4	4	4	4	4	4	4	4	4	4	4	4	4	4	4	5	4	4	1	22	1	2	2
5	5	5	5	5	5	3	3	4	3	4	4	1	4	4	4	4	4	2	2	2	5	5	1	1	1	5	5	2	2	2	4	4	2	2	2	4	4	2	2	2	4	4	1	24	1
3	3	3	3	3	3	3	3	3	3	3	3	3	3	3	3	3	3	3	3	3	3	3	3	3	3	3	3	4	3	4	4	4	3	3	3	3	3	3	3	3	3	3	1	28	1	2	2
1	2	4	4	3	4	2	2	3	3	4	2	1	1	1	1	1	1	1	1	1	1	5	1	1	1	1	5	1	1	2	1	4	1	1	1	2	4	1	1	1	1	5	1	26	1	7	2
4	2	2	3	3	3	3	2	2	3	4	2	1	2	2	2	3	2	2	2	2	2	2	2	2	2	2	2	2	2	2	2	2	2	2	2	2	2	2	2	2	2	2	2	37	2	3	1
5	4	1	2	5	4	2	4	2	4	4	3	1	1	1	2	2	4	1	1	1	2	5	1	1	1	1	5	1	2	4	3	2	1	1	2	4	3	1	1	1	4	4	1	51	2
5	3	2	4	5	4	1	4	4	3	4	1	1	1	1	1	1	5	1	1	1	1	5	1	1	1	1	5	1	1	1	1	5	1	1	1	1	5	1	1	1	1	5	1	44	2	5	5
3	2	5	4	3	5	4	1	4	4	4	3	5	3	4	4	3	3	1	2	2	5	5	1	1	1	5	5	2	2	2	3	3	1	2	3	3	3	1	1	2	4	4	2	68	2		1
4	2	3	1	3	2	2	1	1	2	4	3	2	2	2	2	4	3	2	2	2	4	3	1	1	1	4	4	3	4	4	4	3	2	2	2	4	3	1	1	1	4	3	1	43	1	3	2
3	2	2	3	4	3	4	3	4	3	3	3	3	1	1	1	5	3	1	1	1	5	3	1	1	1	5	4	1	1	1	4	2	1	1	1	4	3	1	1	1	3	2	1	27	1	4	2
3	4	3	5	4	4	1	4	5	4	4	3	1	1	1	2	3	5	1	1	1	4	5	1	1	1	4	5	1	1	2	4	5	1	1	1	3	5	1	1	1	3	5	1	35	2	6	2
4	2	2	2	4	4	2	2	2	3	3	2	1	1	1	1	4	4	1	1	1	4	4	1	1	1	4	4	1	1	1	4	4	1	1	1	4	4	1	1	1	4	4	2	27	1	3
5	1	1	1	4	1	1	5	1	3	4	3	1	1	1	1	1	5	1	1	1	1	5	1	1	1	1	5	1	1	1	5	5	1	1	1	5	5	1	1	1	5	5	1	62	2		10
3	2	3	4	2	2	3	3	4	3	3	3	1	1	2	3	4	5	1	2	3	4	5	1	1	2	4	5	2	2	3	5	5	1	2	3	5	5	1	1	2	5	5	2	20	1		10
5	5	5	1	5	4	5	5	1	3	4	5	3	1	1	4	5	1	1	1	1	5	4	1	1	2	5	4	1	1	4	5	4	1	1	1	5	4	1	1	1	5	5	2	29	1		10
3	3	4	2	3	4	3	1	3	3	3	3	4	3	4	2	4	3	2	3	4	3	1	2	4	2	3	4	1	3	4	3	2	2	4	5	5	4	2	3	3	4	3	1	27	1	5	5
2	2	2	2	4	4	3	3	3	4	4	2	1	1	1	2	5	5	1	1	2	5	5	1	1	1	2	5	1	1	1	4	5	1	1	1	4	5	1	1	2	4	5	1	27	1	2	1
4	3	2	3	5	5	3	4	2	4	4	3	3	1	1	2	4	4	1	1	3	4	4	1	1	2	4	5	1	1	3	4	4	1	1	3	4	4	1	1	3	4	4	1	44	2	7	4
5	5	5	5	5	3	3	3	2	3	4	4	2	1	2	2	3	3	1	2	2	3	3	1	2	2	3	3	1	2	2	3	3	1	2	2	3	3	1	2	2	3	3	1	51	2	7	7
2	2	4	4	4	4	2	4	4	4	4	2	1	1	1	1	1	5	1	1	1	1	5	1	1	1	1	5	1	1	1	5	4	1	1	1	5	4	1	1	1	1	5	1	62	2
5	4	4	2	5	2	4	2	2	4	4	3	1	1	1	1	1	5	1	1	1	1	5	1	1	1	1	5	2	2	2	5	4	1	1	1	4	5	1	1	1	4	5	2	47	2	6	1
1	1	1	1	1	1	3	1	2	4	4	1	1	1	1	1	1	5	1	1	1	1	5	1	1	1	1	5	1	1	1	1	5	1	1	1	1	5	1	1	1	1	5	2	52	1	4	1
5	5	5	5	5	5	5	5	5	3	3	1	1	1	1	1	1	5	1	1	1	1	5	1	1	1	1	5	2	2	2	5	2	1	1	1	5	2	1	1	1	1	5	1	65	2	3	2
5	1	1	2	2	2	2	1	2	3	4	2	2	1	1	1	1	5	1	1	1	1	5	1	1	1	1	5	1	2	4	4	5	1	1	1	4	4	1	1	1	1	5	1	54	1	3	3
4	3	5	5	5	5	3	4	5	3	4	1	3	1	2	2	4	5	1	1	1	5	5	1	1	1	5	5	1	1	1	5	5	1	1	4	5	5	1	1	1	5	5	1	69	1	1	1
2	2	1	1	1	1	1	1	1	2	4	3	3	2	3	3	3	3	2	3	3	3	3	2	2	3	3	3	2	2	2	3	3	2	3	3	3	3	3	3	3	3	3	2	34	1	3	2
2	2	2	2	2	2	2	2	2	3	4	3	3	3	3	5	5	4	3	4	4	4	4	3	4	4	4	4	2	4	4	4	2	3	3	3	4	3	3	3	3	3	3	2	27	1
4	5	3	4	4	3	3	3	4	4	3	2	3	2	2	2	4	2	1	1	2	4	2	1	1	1	4	4	2	2	3	3	2	2	2	3	4	2	2	2	2	4	4	2	29	1
4	5	1	2	1	1	1	4	1	3	4	3	3	2	2	3	4	4	1	2	3	4	4	1	1	2	3	4	1	2	3	4	4	1	1	2	3	4	1	1	1	3	3	1	29	1	4	3
2	1	1	1	2	1	2	2	1	4	4	2	1	1	1	3	5	5	1	1	3	4	5	1	1	1	4	5	1	1	1	4	4	1	1	3	5	5	1	1	1	4	5	2	39	2	4	1
3	5	5	5	4	4	5	5	5	4	4	1	1	1	1	2	5	4	1	1	1	4	4	1	1	1	4	4	1	1	2	5	3	1	1	2	4	2	1	1	1	5	3	2	57	1	3	1
5	1	1	1	4	3	2	1	1	4	4	4	1	1	1	1	3	5	1	1	1	3	5	1	1	1	3	5	1	1	1	3	4	1	1	1	3	4	1	1	1	3	4	1	48	1
4	4	2	2	4	3	2	1	2	3	4	3	2	1	1	1	5	5	1	1	1	5	5	1	1	1	5	5	1	1	1	5	5	1	1	1	5	5	1	1	1	5	5	1	56	2	3	2
4	2	2	1	4	3	4	1	1	3	4	3	1	1	1	2	4	5	1	1	1	2	5	1	1	1	1	5	4	4	4	5	4	2	2	3	5	5	1	1	1	2	5	1	38	1
3	2	1	3	1	1	1	1	3	3	4	3	1	3	3	3	3	5	3	3	3	3	5	2	3	3	3	5	1	2	2	3	5	1	2	2	3	5	1	1	1	4	5	2	20	1		10
4	2	2	2	2	2	2	2	2	3	4	2	1	1	1	1	5	5	1	1	1	5	5	1	1	1	5	5	1	1	1	5	5	1	1	1	5	5	1	1	1	5	5	2	34	2
4	3	2	4	4	4	3	3	4	2	4	3	3	1	1	1	1	1	1	1	1	1	1	1	1	1	1	1	1	1	1	1	1	1	1	1	1	1	1	1	1	1	1	1	34	1		10
5	5	4	5	5	5	5	4	5	4	4	3	1	1	2	4	2	5	1	1	2	1	4	1	1	1	1	4	1	2	4	3	4	1	1	1	2	4	1	1	1	1	5	1	49	2	3	3
5	2	1	1	5	1	4	4	1	3	4	2	2	2	3	4	5	4	2	2	3	4	4	2	3	3	4	4	2	3	3	4	4	2	2	3	5	5	2	2	2	5	5	1	42	2	2	2
2	2	4	4	4	4	4	2	3	3	4	1	3	1	2	3	5	4	1	2	2	3	5	1	1	1	4	5	1	2	3	4	4	1	2	2	3	3	1	1	2	4	5	2	69	2	3	1
5	2	2	1	2	2	4	3	2	4	4	3	1	1	2	2	3	3	1	1	1	3	5	1	1	1	1	5	2	3	3	4	3	3	3	4	4	3	2	2	2	4	3	2	55	2		10
4	3	4	2	2	2	4	3	2	4	4	4	1	1	2	2	3	3	1	1	1	5	3	1	1	1	5	3	1	1	2	5	2	1	1	1	5	1	1	1	1	5	1	2	40	2	4	2
4	2	4	2	4	4	4	3	2	3	3	3	1	2	2	2	2	5	1	1	1	1	5	1	1	1	1	5	2	2	2	3	4	1	2	2	3	4	1	2	2	3	5	2	21	1	4	1
1	1	1	1	1	1	1	1	1	3	4	1	1	1	3	1	1	5	1	3	1	1	5	1	1	1	1	5	3	3	3	3	3	3	3	3	3	3	3	3	3	3	3	2	43	1		10
5	1	1	5	4	5	4	2	5	4	4	2	1	1	2	2	3	4	1	2	2	2	4	1	1	1	1	4	1	2	2	3	3	1	1	2	3	3	1	1	1	3	3	2	34	2	2	1
4	1	2	1	1	1	1	2	3	3	4	1	1	2	5	5	5	5	1	5	5	5	5	5	3	3	3	3	1	5	5	5	5	1	5	5	5	5	3	5	5	5	5	2	24	2
4	2	2	3	4	4	4	3	4	3	4	3	3	3	3	3	3	3	3	3	3	3	3	3	3	3	3	3	3	3	3	3	3	3	3	3	3	3	3	3	3	3	3	1	39	2	3	3
5	1	1	1	2	1	1	1	1	3	3	3	2	4	2	3	3	3	3	3	3	3	3	3	3	3	3	3	3	4	4	3	3	3	4	4	3	3	3	3	4	3	3	2	21	1		1
4	4	2	4	5	3	3	4	5	4	4	1	1	1	2	3	4	5	1	1	1	4	5	1	1	1	2	5	1	1	1	1	5	1	1	1	1	5	1	1	1	1	5	1	44	2		10
2	4	2	2	3	4	4	3	2	4	4	5	1	1	1	1	1	1	1	1	1	1	1	1	1	1	1	1	1	1	1	1	1	1	1	1	1	1	1	1	1	1	1	1	65	2	7	4
4	2	1	5	4	3	2	2	5	4	4	3	1	1	2	2	5	5	1	1	1	3	5	1	1	1	1	5	1	2	3	5	3	2	2	2	4	3	1	1	1	5	5	2	21	1		1
4	3	2	1	3	4	4	3	1	4	4	2	1	1	1	1	1	5	1	1	1	1	5	1	1	1	1	5	2	2	3	4	4	1	1	1	4	4	1	1	1	1	5	2	50	2		1
3	3	3	3	3	3	3	3	3	4	4	3	3	3	3	3	3	3	2	2	2	2	2	2	2	2	2	2	2	2	2	2	2	2	2	2	2	2	2	2	2	2	2	1	28	1	3	1
4	5	5	5	5	4	5	4	5	3	4	3	2	3	3	4	4	3	2	2	2	4	3	2	2	2	4	4	3	3	4	4	3	2	2	4	4	3	2	2	2	4	3	2	44	1	4	2
5	5	4	3	5	5	4	4	3	4	4	1	1	3	2	4	5	1	1	1	3	5	1	1	1	3	5	5	2	2	4	5	1	1	2	3	4	1	1	1	2	5	4	1	53	2	3	3
4	4	4	4	4	4	4	4	4	3	3	3	2	1	2	2	4	2	1	2	2	4	2	1	2	2	4	2	1	2	2	4	2	1	2	2	4	2	1	2	2	4	2	1	56	1	2	2
1	1	1	1	1	1	1	1	1	3	3	3	1	1	1	1	1	1	1	1	1	1	1	1	1	1	1	1	1	1	1	1	1	1	1	1	1	1	1	1	1	1	1	1	20	1
4	2	1	3	2	3	4	2	1	4	3	5	2	2	2	2	4	3	1	2	2	3	3	1	1	2	3	3	2	3	3	4	3	1	2	2	4	3	1	1	1	3	3	2	35	2	5	3
3	4	5	4	5	5	3	4	4	4	4	4	1	1	1	1	1	5	1	1	1	1	5	1	1	1	1	5	1	1	3	4	5	1	1	1	4	5	1	1	1	1	5	1	45	1	3	2
4	2	2	2	5	4	5	2	1	4	4	3	1	3	3	3	3	3	3	3	3	3	3	2	2	2	2	2	2	2	2	2	2	2	2	2	2	2	2	2	2	2	2	2	41	2	4	1
5	2	2	2	4	2	4	3	2	4	4	3	3	2	2	2	4	4	2	2	2	4	4	2	2	2	4	4	2	2	2	4	3	2	2	2	4	3	2	2	2	4	3	2	24	1		2
2	2	2	2	2	2	2	2	2	4	4	3	3	3	4	4	3	3	1	2	2	5	3	1	1	2	2	3	5	5	5	5	5	1	2	2	5	3	1	1	1	5	5	1	50	1	8	8
4	2	2	2	1	2	1	1	1	3	4	3	1	3	3	3	3	5	3	3	3	3	5	3	3	3	3	5	4	4	3	4	3	4	3	3	4	3	3	3	3	4	4	2	20	1		10
4	5	5	5	5	5	5	5	5	3	4	4	3	3	3	3	3	3	2	2	2	2	3	1	1	1	1	3	3	3	3	3	2	2	2	2	2	2	1	1	1	1	1	2	63	2	2	2
4	4	4	4	4	4	3	4	4	3	3	2	2	2	2	3	3	3	2	2	2	2	2	2	2	2	2	2	2	2	2	2	2	2	2	2	2	2	2	2	2	2	2	1	37	2	2	2
5	5	5	2	5	5	5	5	2	3	4	3	1	2	2	2	5	4	2	2	2	5	4	1	1	1	5	4	1	1	2	5	4	1	1	1	5	4	1	1	1	5	4	1	49	2	3	3
5	3	3	3	2	2	1	1	3	3	4	3	1	3	3	3	3	3	3	3	3	3	3	3	3	3	3	3	3	3	3	3	3	3	3	3	3	3	3	3	3	3	3	2	29	2	2	1
4	1	1	2	2	1	1	1	2	3	3	1	1	3	1	1	5	5	3	1	1	5	5	3	1	1	5	5	3	1	1	5	5	3	1	1	5	5	3	1	1	5	5	1	21	1	1	1
4	2	1	1	3	3	4	1	1	4	4	2	1	3	3	3	3	3	3	3	3	3	3	3	3	3	3	3	3	3	3	3	3	3	3	3	3	3	3	3	3	3	3	2	31	1		1
5	5	5	4	4	2	4	5	3	4	4	3	3	1	2	2	4	3	1	1	1	3	3	1	1	1	4	4	1	1	1	3	3	1	1	1	3	3	1	1	1	3	3	1	29	1	2	2
3	3	3	3	3	3	3	3	3	1	1			3	3	3	3	3	3	3	3	3	3	3	3	3	3	3	3	3	3	3	3	3	3	3	3	3	3	3	3	3	3	1	31	2	2	1
5	2	4	3	5	5	5	4	2	3	4	3	1	1	2	3	4	4	1	2	2	4	4	1	1	2	4	4	1	2	3	4	4	1	1	3	4	4	1	1	2	4	4	1	23	1
4	5	5	5	5	5	4	5	4	2	4	2	1	1	2	3	4	5	1	2	3	4	5	1	2	2	4	5	2	2	3	4	2	1	3	2	4	3	1	1	1	4	2	1	62	2	3	2
4	2	1	3	2	2	1	1	2	3	4	2	1	1	3	4	5	5	1	3	3	5	5	1	2	2	5	5	1	3	2	5	5	1	2	2	5	5	1	2	2	5	5	1	27	1	2	2
4	4	5	4	5	5	4	5	4	4	4	3	1	3	3	2	1	1	2	2	2	1	1	2	2	2	1	1	2	2	2	1	1	3	3	2	1	1	2	2	2	1	1	1	69	2	4	4
1	1	1	1	1	1	1	1	1	2	2	1	1	1	1	1	1	1	2	2	2	1	1	2	2	2	2	2	2	2	2	2	2	2	2	2	2	2	1	1	1	1	1	2	27	1	2	2
4	2	1	1	4	4	2	3	1	3	4	3	1	2	2	2	3	2	4	3	3	2	3	2	2	2	1	1	2	3	2	2	2	3	3	2	2	2	3	2	2	2	2	1	58	1
4	3	3	1	4	4	2	4	1	4	4	2	2	2	2	2	4	5	2	2	2	4	5	3	3	3	4	5	2	2	2	4	5	2	2	2	4	5	2	2	2	4	5	2	20	1		10
4	2	2	1	3	2	3	3	1	4	3	3	1	1	2	2	4	3	1	1	1	4	3	1	1	1	3	3	1	1	1	4	1	1	1	2	4	1	1	1	1	3	1	2	53	2	4	1
4	2	2	2	2	2	2	2	2	3	3	1	1	1	1	1	1	1	1	1	1	1	1	1	1	1	1	1	2	2	2	2	2	2	2	2	2	2	2	2	2	2	2	2	47	2	3	1
4	4	4	5	5	5	5	3	4	4	4	4	1	1	2	3	4	4	1	2	3	4	4	1	1	1	4	4	2	2	3	4	2	1	1	2	4	2	1	1	1	4	2	2	42	1	4	4
2	3	4	2	4	2	3	1	2	3	2	4	4	4	2	3	3	4	1	3	2	2	1	4	2	3	3	2	4	2	3	2	1	4	2	3	4	3	4	2	3	2	1	1	22	1	4	1
5	5	5	5	5	5	5	5	5	4	4	2	1	1	1	4	5	1	1	1	2	5	3	1	1	1	3	4	1	1	2	5	1	1	1	3	5	1	1	1	1	5	1	2	33	1	2	1
3	2	3	3	3	3	3	2	3	4	4	4	1	2	2	3	3	3	2	2	2	2	2	1	2	2	2	2	2	2	2	2	2	1	2	2	2	2	1	2	2	2	2	1	22	1
3	3	3	3	3	3	3	3	3	4	4	3	3	3	3	3	3	3	3	3	3	3	3	3	3	3	3	3	3	3	3	3	3	3	3	3	3	3	3	3	3	3	3	1	43	2		10
4	2	3	4	4	3	3	3	4	4	4	4	2	3	3	3	3	3	2	3	3	4	4	1	2	2	4	5	3	3	3	3	3	2	3	3	4	3	1	2	2	4	5	1	56	2
5	4	5	4	3	3	2	3	4	4	4	3	4	3	3	4	3	4	3	3	2	4	5	4	4	4	4	3	2	5	4	4	5	3	3	5	5	4	4	3	5	2	2	1	20	1	7	10
4	1	1	3	4	2	5	4	4	4	4	4	2	2	2	4	5	2	1	2	2	4	2	2	2	4	5	2	4	4	4	4	1	2	2	4	5	1	2	2	3	5	1	2	33	1		1
4	1	1	2	4	4	4	2	3	3	4	2	1	1	2	2	2	4	1	1	1	2	5	1	1	1	1	5	1	1	1	4	4	1	1	1	1	5	1	1	1	1	5	2	38	1	3	3
2	2	4	2	2	2	2	3	2	3	3	5	1	1	1	2	5	5	1	1	1	5	5	1	1	1	4	5	4	4	4	4	4	2	2	2	4	5	1	1	1	5	5	1	26	1	3	2
1	1	1	1	1	1	1	1	1	3	3	3	1	1	1	1	4	4	1	1	1	4	4	1	1	1	4	4	1	1	1	4	4	1	1	1	5	5	1	1	1	5	5	1	27	1	3	2
4	4	4	4	2	3	3	4	3	3	4	3	4	1	2	2	2	5	1	2	2	3	5	1	2	3	3	4	2	1	3	2	5	2	1	3	3	5	2	3	3	5	5	1	27	1	3	3
5	4	5	4	2	4	4	5	4	3	3	2	1	1	1	1	4	4	1	1	1	1	4	1	1	1	1	4	1	1	1	3	4	1	1	1	3	4	1	1	1	1	4	2	36	1	3	2
5	5	5	5	5	5	5	5	5	2	4	3	1	2	2	2	4	4	2	2	2	4	4	1	1	1	1	5	1	1	1	5	5	1	1	1	5	5	1	1	1	5	5	2	33	1
3	1	1	1	3	3	2	1	1	4	4	4	1	2	2	2	4	4	1	1	1	5	5	1	1	1	5	5	1	1	1	5	5	1	1	1	5	5	1	1	1	5	5	2	29	1	3	1
5	4	4	4	5	5	4	5	1	3	4	1	1	1	1	1	2	5	1	1	1	1	5	1	1	1	1	5	1	2	2	3	5	1	1	1	3	5	1	1	1	3	5	1	46	2	4	4
5	4	2	4	4	3	4	5	3	4	4	4	1	1	1	4	4	4	1	1	1	4	5	1	1	1	4	5	1	4	4	4	1	1	2	3	4	1	1	1	2	4	1	2	26	1
3	2	2	2	1	1	2	2	2	4	4	2	1	1	1	2	4	4	1	2	2	4	4	1	1	2	4	4	1	3	3	4	4	1	2	2	4	4	1	1	2	4	4	2	43	2	4	1
5	4	1	4	1	1	4	4	4	3	4	3	1	1	1	1	5	3	1	1	1	5	3	1	1	1	5	3	1	4	4	3	1	1	4	5	4	1	1	1	4	5	3	2	27	1	7	3
4	4	5	5	4	4	4	4	5	4	4	3	1	1	2	2	4	2	1	1	2	4	4	1	1	1	1	5	1	1	1	4	3	1	1	1	5	4	1	1	1	4	5	1	66	2	7	4
2	3	3	4	2	3	4	2	3	3	4	2	3	2	2	2	2	2	2	2	2	2	2	2	2	3	3	2	2	3	3	3	2	3	2	3	3	3	3	2	3	2	2	2	45	1	2	2
4	4	2	4	4	4	2	3	4	4	4	3	3	1	1	1	5	5	1	1	1	5	5	1	1	1	5	5	1	1	1	5	5	1	1	1	5	5	1	1	1	5	5	1	39	1	3	3
5	4	5	4	5	5	3	3	5	2	3	1	1	3	3	3	3	3	3	3	3	3	3	3	3	3	3	3	3	3	3	3	3	3	3	3	3	3	3	3	2	3	3	1	20	1		10
5	4	4	4	4	4	5	3	4	4	4	2	1	2	3	3	3	3	1	3	3	4	4	1	2	2	5	5	3	3	3	4	3	2	2	2	4	4	1	1	1	4	4	2	26	2	3	1
5	2	1	4	1	1	1	4	1	4	4	2	1	1	2	4	5	4	1	2	4	5	5	1	1	2	4	5	1	2	2	5	1	1	2	2	5	1	1	1	1	4	2	2	22	2	3	1
4	1	2	2	4	4	3	2	2	4	4	4	2	1	1	2	4	2	1	1	1	5	5	1	1	1	4	5	1	1	3	1	1	2	3	4	2	1	1	1	3	5	5	1	22	1	4	10
5	2	2	2	2	4	3	4	2	2	4	4	1	3	3	3	3	3	4	4	4	3	3	4	4	4	4	4	2	2	2	2	2	3	3	3	3	3	4	4	4	4	4	1	37	1	5	3
5	4	4	4	4	4	4	4	4	4	4	3	2	1	2	2	4	5	1	1	2	3	4	1	1	1	4	5	1	1	2	4	4	1	1	1	4	4	1	1	1	4	4	1	47	2	5	5
5	5	3	5	5	5	5	4	5	3	4	5	5	1	3	3	4	4	1	1	1	3	5	1	1	1	3	5	3	3	3	4	3	3	3	3	4	3	1	1	1	4	4	1	26	1	2	2
5	4	4	2	3	4	2	4	1	4	4	3	2	2	2	2	2	4	2	2	2	2	5	2	2	2	2	5	3	3	2	5	3	3	3	3	5	2	3	3	3	5	2	1	25	1	3	2
5	4	2	2	2	4	2	2	2	4	4	3	1	1	1	1	3	4	1	1	1	3	5	1	1	1	2	5	1	1	1	4	2	1	1	1	4	3	1	1	1	5	4	2	25	1	4	1
5	5	4	4	4	4	4	4	5	2	4	3	2	3	3	3	3	3	3	4	3	3	3	3	3	3	3	2	3	3	3	3	3	3	3	3	3	3	3	3	3	3	3	1	68	1
5	5	5	5	5	5	5	5	5	3	3	5	5	1	1	1	4	3	1	1	1	4	3	1	1	1	4	3	1	1	1	4	3	1	1	1	4	3	1	1	1	4	3	1	53	2	5	4
5	5	4	4	5	1	5	1	1	4	4	5	1	1	1	1	5	5	1	1	1	5	5	1	1	1	1	5	1	4	4	5	2	1	1	2	4	2	1	1	1	5	5	2	20	1	1	1
4	2	1	1	1	1	4	2	3	3	4	4	1	4	4	4	5	5	1	1	2	3	5	1	1	1	1	5	1	1	4	3	3	1	2	2	3	4	1	2	3	4	5	2	21	1		1
5	3	2	4	4	4	4	5	4	3	4	3	2	1	2	4	5	1	1	1	1	5	1	1	1	1	5	3	1	1	4	5	2	1	1	2	5	1	1	2	2	5	2	1	26	1		1
5	4	2	4	2	2	2	4	5	3	4	3	1	1	2	2	4	5	1	2	2	4	5	1	1	1	3	5	1	2	2	4	4	1	2	2	3	4	1	1	1	2	5	1	27	1
4	3	3	3	4	3	3	3	4	3	4	3	1	1	1	1	1	5	1	1	1	1	5	1	1	1	1	5	1	1	1	5	3	1	1	1	4	1	1	1	1	4	1	2	28	1	3	1
4	2	1	2	5	2	4	5	3	3	4	3	3	2	3	5	5	5	1	2	4	5	5	1	1	4	5	5	1	1	1	5	5	1	1	2	5	5	1	1	1	5	5	1	28	1	2	1
5	4	2	3	5	5	4	4	3	3	4	2	1	1	1	1	2	2	1	1	1	5	5	1	1	1	5	5	1	1	1	4	4	1	1	1	4	4	1	1	1	5	5	2	22	1
3	4	5	3	4	3	5	3	3	4	4	4	2	1	2	2	5	4	1	2	2	5	5	1	1	1	5	5	2	3	5	5	3	1	2	1	5	4	1	1	1	5	4	2	46	1
5	2	4	3	3	3	3	4	3	3	3	2	1	1	2	3	4	4	1	2	3	5	4	1	1	2	5	4	1	3	4	5	4	1	1	2	5	4	1	1	1	5	5	2	34	1
5	4	3	5	3	3	3	3	3	3	4	3	1	1	1	1	4	4	1	1	1	4	4	1	1	1	4	4	1	1	1	4	2	1	1	1	4	2	1	1	1	4	2	2	24	1	2	2
1	4	4	4	4	5	3	4	5	3	4	2	1	1	1	2	4	5	1	1	2	5	5	1	1	1	5	5	1	1	2	5	4	1	1	1	5	4	1	1	1	5	5	1	63	2
5	4	3	4	4	3	4	2	4	4	4	4	4	2	3	4	2	4	1	2	3	1	4	1	1	2	1	5	2	2	3	3	3	1	1	1	3	3	1	1	1	3	4	2	35	1	3	3
5	4	1	2	4	4	4	4	2	4	4	4	1	1	1	1	1	5	1	1	1	1	5	1	1	1	1	5	1	1	1	5	1	1	1	1	5	1	1	1	1	5	1	2	48	2	5	2
5	2	3	4	3	5	5	5	3	3	3	3	2	1	1	1	1	4	1	1	1	1	5	1	1	1	1	5	1	1	1	1	5	1	1	1	1	5	1	1	1	1	5	2	39	2	2	1
5	5	1	4	5	5	5	4	4	3	4	2	1	1	1	2	5	5	1	1	1	5	5	1	1	1	5	5	1	1	2	5	2	1	1	1	5	2	1	1	1	5	4	1	30	1	5	2
1	1	1	1	1	1	1	1	1	3	4	1	1	1	1	1	1	5	1	1	1	1	5	1	1	1	1	5	1	1	1	1	5	1	1	1	1	5	1	1	1	1	5	2	28	1	3	3
5	1	1	1	4	1	5	5	1	4	4	3	1	1	1	1	5	5	1	1	1	5	5	1	1	1	5	5	1	1	1	5	3	1	1	1	5	2	1	1	1	5	4	2	36	2		2
5	4	5	5	5	2	3	2	5	4	4	2	1	1	1	4	5	5	1	1	4	5	5	1	1	3	5	5	1	4	5	3	1	1	1	5	5	3	1	1	5	5	5	2	30	1	1	1
5	4	2	4	2	4	2	1	4	4	4	3	1	1	2	2	4	4	1	2	2	4	4	1	1	1	4	4	1	2	2	4	4	1	2	2	4	4	1	1	1	4	4	2	55	1	5	1
5	5	5	4	5	5	5	5	5	4	4	3	3	4	4	4	5	1	3	3	3	5	1	3	3	3	5	1	3	3	3	5	1	3	3	3	5	1	3	3	3	5	1	1	55	1	3	2
5	4	2	2	1	1	5	2	4	4	4	3	1	1	1	1	5	5	1	1	1	2	5	1	1	1	1	5	1	2	4	4	3	1	1	1	4	4	1	1	1	5	5	2	25	1		1
4	4	2	4	4	3	3	4	4	4	4	4	2	2	2	2	2	5	1	1	1	1	5	1	1	1	1	5	1	1	2	3	4	1	1	2	3	4	1	1	1	4	5	1	32	2	3	3
5	3	3	3	3	4	5	5	4	3	4	3	1	1	1	1	4	5	1	1	1	1	5	1	1	1	1	5	1	1	1	4	4	1	1	1	4	4	1	1	1	5	5	2	32	2	2	1
4	4	4	4	1	4	4	4	1	4	4	4	1	2	2	2	4	4	1	1	1	5	5	1	1	1	5	5	1	1	1	5	5	1	1	1	5	5	1	1	1	5	5	2	27	1	2	1
5	5	5	5	5	5	5	5	5	2	1	3		1	1	1	1	5	1	1	1	1	5	1	1	1	1	5	1	1	1	1	5	1	1	1	1	5	1	1	1	1	5	2	24	1	1	1
2	5	5	5	5	4	5	5	1	3	4	5	4	2	3	4	4	4	1	1	2	5	5	1	2	2	5	5	2	2	5	5	2	1	1	2	2	5	1	1	2	4	5	2	28	1	1	1
4	3	2	1	4	2	3	3	1	4	4	3	3	2	2	2	4	4	1	2	2	4	5	1	1	2	2	4	2	2	3	4	3	1	2	2	4	4	1	1	1	2	4	1	37	2	2	2
5	1	1	1	1	1	2	1	1	3	3	1	1	1	1	2	2	4	1	1	2	2	5	1	1	1	2	5	1	2	3	4	4	1	2	2	4	4	1	1	2	3	5	2	51	2
5	3	3	4	5	4	4	4	4	2	4	4	1	1	1	1	1	1	1	2	1	1	1	1	1	1	1	1	1	1	1	1	1	1	1	1	1	1	1	1	1	1	1	1	35	2	3	3
5	2	1	5	5	2	1	4	4	3	4	2	1	1	2	4	4	3	1	1	2	4	4	1	1	2	3	4	2	3	4	4	1	2	2	2	3	2	1	1	2	4	3	1	25	1	2	1
5	5	3	5	4	3	4	4	5	3	4	3	1	2	2	3	3	3	1	1	2	2	4	1	1	1	2	4	3	3	3	4	3	3	3	3	4	3	3	3	3	4	3	2	30	1	3	3
5	5	5	5	5	3	4	3	3	3	4	2	1	2	3	4	4	5	2	2	2	3	5	1	2	2	3	5	1	1	1	5	3	1	1	1	4	3	1	1	1	5	4	2	24	1	2	2
4	4	3	3	2	3	4	3	4	3	4	1	1	2	2	3	4	5	2	2	2	2	5	1	1	1	1	5	1	1	1	1	5	1	1	1	1	5	1	1	1	1	5	1	22	1	8	1
2	2	2	3	2	2	4	2	4	3	3	3	1	1	2	2	3	5	1	1	2	3	5	1	1	1	2	5	1	1	2	4	1	1	1	2	4	1	1	1	2	4	1	2	63	2	1	1
5	5	1	4	5	1	5	5	4	3	4	3	3	2	3	3	4	5	2	3	3	2	5	2	3	4	2	5	2	3	3	5	3	2	3	3	5	2	2	2	2	3	3	2	32	2	2	1
5	3	3	4	2	3	3	2	3	3	4	2	1	2	2	3	4	3	3	4	4	4	4	1	2	3	5	5	1	3	3	4	4	1	4	4	4	4	1	4	4	4	4	2	27	1	2	2
5	5	2	5	3	4	5	3	5	3	4	2	1	1	1	2	3	5	1	1	1	4	5	1	1	1	1	1	1	1	1	4	4	1	1	1	4	4	1	1	1	1	1	2	25	1	4	2
5	1	1	4	5	5	5	1	1	4	4	5	5	2	2	2	4	3	1	1	2	4	3	1	1	1	4	4	2	2	2	4	3	2	2	2	4	4	1	1	1	1	5	2	26	1	2	2
1	5	5	1	4	4	5	2	1	4	4	3	1	1	1	1	4	4	1	1	1	5	5	1	1	1	1	5	1	1	4	5	3	1	1	1	5	3	1	1	1	5	5	2	29	2	2	1
3	2	5	4	2	4	4	3	2	3	4	4	2	3	4	4	4	4	3	3	4	4	4	4	4	4	4	4	3	4	3	4	3	2	3	3	4	2	3	3	3	3	4	2	56	2	4	2
4	2	1	2	4	4	3	3	2	3	4	3	3	3	3	3	2	2	2	2	2	2	3	1	1	1	5	5	3	3	3	3	3	2	2	3	3	3	1	1	1	5	5	1	37	1	4	4
2	4	1	1	4	1	2	3	1	3	3	1	2	3	4	4	4	4	4	4	4	4	5	4	4	4	4	5	4	4	4	4	5	4	4	4	4	4	2	2	2	5	5	1	60	2	5	4
5	3	2	2	4	2	4	4	3	3	4	2	3	1	1	1	4	3	1	1	1	4	3	1	1	1	5	5	1	1	1	5	5	1	1	1	5	5	1	1	1	5	5	1	61	2	3	3
5	4	4	4	5	5	5	5	5	4	4	3	1	1	1	1	4	4	1	1	1	4	4	1	1	1	4	4	1	1	1	4	4	1	1	1	4	4	1	1	1	4	4	1	46	2	3	3
5	2	2	2	5	1	1	1	1	3	4	5	5	1	2	2	2	5	1	1	1	1	5	1	1	1	1	5	1	1	1	4	5	1	1	1	4	5	1	1	1	2	5	1	23	1	3	1
2	2	1	1	3	3	2	2	2	4	4	4	2	1	1	1	2	4	1	1	1	1	4	1	1	1	1	4	1	2	2	4	2	1	2	2	4	1	1	2	2	4	1	1	47	1	4	3
5	3	5	4	4	5	4	3	4	3	4	3	1	4	4	4	4	4	3	3	3	5	5	1	1	1	5	5	3	3	4	4	3	2	2	2	5	3	1	1	1	5	3	2	29	1	2	1
5	4	5	5	5	5	4	4	4	3	4	3	2	2	3	4	4	4	1	2	2	4	5	1	1	1	5	5	1	2	4	5	5	2	2	3	5	5	1	1	3	5	5	1	38	2
4	4	2	5	4	4	2	4	5	3	4	2	2	1	2	4	4	2	1	2	2	4	2	1	1	2	4	2	1	2	4	4	2	1	2	4	4	2	1	1	2	4	2	1	34	1
5	2	2	2	4	2	2	3	4	3	3	2	1	2	2	2	2	4	1	1	1	2	4	1	1	1	1	4	2	2	2	4	3	1	1	1	3	3	1	1	1	1	4	2	53	2
4	4	4	4	4	4	3	3	3	3	4	3	3	3	3	3	4	4	3	3	3	4	4	3	3	3	4	4	3	3	3	4	4	3	3	3	4	4	3	3	3	4	4	1	24	1	2	2
5	5	1	5	4	5	5	5	5	4	4	5	1	1	1	5	5	5	1	1	1	5	5	1	1	1	5	5	1	2	5	5	5	1	1	1	5	5	1	1	1	1	5	1	25	1	3	2
5	5	4	4	5	4	5	5	2	4	4	5	1	1	1	2	4	5	1	1	1	5	5	1	1	1	5	5	1	1	1	5	3	1	1	1	5	3	1	1	1	5	3	2	34	1	3	1
5	5	4	5	4	4	4	4	5	4	3	4	1	1	2	3	2	5	1	1	1	1	5	1	1	1	3	5	2	2	3	4	4	2	2	3	4	4	1	1	3	3	4	1	20	1
5	4	4	5	5	4	5	5	5	3	3	2	4	1	2	3	5	1	1	1	1	5	3	1	1	1	5	3	1	2	2	5	1	1	1	1	5	2	1	1	1	3	3	2	26	1		3
1	1	1	2	1	1	1	1	1	4	4	2	1	1	1	3	5	5	1	1	1	4	5	1	1	1	4	5	1	1	1	5	5	1	1	1	5	5	1	1	1	4	5	1	25	1	1	1
3	5	5	5	5	5	5	5	5	3	4	3	2	1	1	3	4	5	1	1	1	2	5	1	1	1	1	5	1	1	2	4	3	1	1	1	4	3	1	1	1	4	4	1	55	1	3	3
5	5	2	3	4	2	5	1	4	3	3	1	1	3	4	4	5	5	2	2	3	4	5	1	1	1	4	5	2	2	3	4	3	1	1	1	4	3	1	1	1	4	4	1	23	1
2	3	3	4	4	4	2	3	3	4	4	3	1	3	4	2	2	4	1	1	1	2	5	1	1	1	1	5	1	1	1	4	2	1	1	1	5	3	1	1	1	5	4	1	41	2	2	2
5	5	5	5	2	2	4	2	4	3	4	2	1	1	1	4	4	4	1	1	1	4	4	1	1	1	5	5	2	2	2	4	2	1	1	1	4	2	1	1	1	4	4	2	22	1	3	1
4	3	2	4	4	4	4	4	4	3	4	3	2	2	2	2	4	4	1	1	1	4	4	1	1	1	4	4	1	1	1	4	2	1	1	1	4	1	1	1	1	4	1	2	39	2	3	1
4	4	1	3	2	2	4	2	2	3	4	2	1	1	1	3	5	5	1	1	1	5	5	1	1	1	5	5	1	1	3	5	3	1	1	1	5	4	1	1	1	5	4	2	26	2	2	1
4	3	3	2	4	4	3	3	2	3	4	3	2	2	2	3	4	4	2	2	2	4	4	2	2	2	4	4	2	2	2	4	4	2	2	2	4	4	2	2	2	4	4	1	38	2	5	3
5	5	4	4	5	5	1	1	4	4	4	1	1	1	2	4	4	4	1	1	1	5	5	1	1	1	1	5	3	3	3	3	3	3	3	4	4	4	1	1	4	4	4	1	26	1	4	3
4	4	4	3	3	3	5	3	3	3	4	2	1	3	3	3	4	3	1	1	1	1	5	1	1	1	1	5	3	3	3	3	3	3	3	3	3	3	3	3	3	3	3	2	29	1
2	2	2	4	2	2	2	4	2	4	4	4	4	4	4	4	4	5	4	4	4	4	5	4	4	4	4	5	4	4	4	4	5	4	4	4	4	5	4	4	4	4	5	1	28	1	4	1
5	5	3	4	4	4	3	2	1	3	4	3	1	1	1	1	1	5	1	1	1	1	5	1	1	1	1	5	1	3	3	4	1	1	1	2	5	1	1	1	1	4	1	1	27	1
4	4	3	4	4	5	3	4	3	4	4	3	1	1	2	2	4	5	1	1	1	4	5	1	1	1	4	5	1	2	2	4	3	1	1	1	3	3	1	1	1	4	5	1	42	2	3	3
5	1	1	1	1	1	5	1	1	3	4	3	3	1	1	4	4	4	1	1	1	4	4	1	1	1	4	4	2	2	2	3	3	3	3	3	3	3	1	1	1	4	4	2	29	1	5	3
4	2	1	3	4	3	5	2	1	4	4	2	1	1	2	2	4	5	1	1	1	4	5	1	1	1	2	5	1	2	2	4	4	1	1	1	4	4	1	1	1	4	5	2	41	1	1	1
1	1	1	1	1	1	1	1	1	4	3	1	1	1	1	1	1	5	1	1	1	1	5	1	1	1	1	5	1	1	1	1	5	1	1	1	1	5	1	1	1	1	5	2	68	1	2	1
4	4	2	4	4	4	2	2	2	4	4	3	1	1	2	3	4	5	1	2	3	4	5	1	2	3	4	5	1	2	3	4	5	1	2	3	4	5	1	2	3	4	5	1	41	2
4	4	1	2	4	4	4	3	2	3	3	2	1	1	1	2	4	4	1	1	1	5	5	1	1	1	5	5	1	1	2	3	4	1	1	1	3	5	1	1	1	3	5	1	49	1	5	3
5	4	2	3	4	3	4	4	3	3	4	2	2	1	1	1	4	4	1	1	1	4	4	1	1	1	5	5	2	2	2	4	2	2	2	2	4	2	1	1	1	5	4	1	35	1		1
5	4	4	2	5	4	4	4	2	4	4	3	1	1	4	4	4	4	1	2	2	5	5	1	1	1	5	5	1	4	4	4	2	1	2	2	5	3	1	1	1	5	5	1	42	2	3	3
2	2	2	4	1	4	4	2	1	4	4	2	2	2	2	4	4	4	1	1	2	3	4	1	1	1	3	4	1	2	4	4	5	1	1	1	4	5	1	1	1	5	5	2	23	1	5	2
5	5	1	5	3	1	4	5	5	4	4	4	1	1	1	1	1	5	1	1	1	1	5	1	1	1	1	5	1	1	1	1	5	1	1	1	1	5	1	1	1	1	5	1	31	1	4	4
4	1	1	1	4	1	4	2	2	3	4	1	1	1	1	2	5	4	1	1	2	5	5	1	1	1	5	5	1	1	2	5	2	1	1	2	5	2	1	1	1	5	4	2	29	2	4	1
5	3	1	3	4	1	5	4	1	4	4	3	1	1	1	2	2	5	1	1	1	2	5	1	1	1	1	5	1	1	2	4	2	1	1	1	3	2	1	1	1	4	5	2	42	2	4	1
4	1	1	1	1	1	4	1	1	3	4	3	1	2	2	2	5	5	2	2	2	5	5	2	2	2	5	5	2	2	2	5	5	2	2	2	5	5	2	2	2	5	5	2	35	1	2	2
5	1	1	3	5	5	5	1	2	3	4	2	1	2	2	2	4	3	1	1	2	4	4	1	1	1	5	5	2	2	2	4	3	1	1	1	5	4	1	1	1	5	5	2	26	1	2	2
5	5	2	2	1	1	4	4	2	4	4	3	1	5	5	4	5	1	2	2	2	2	2	1	1	1	1	1	1	1	1	1	1	1	1	1	1	1	1	1	1	1	1	2	28	2	5	3
5	3	3	3	3	3	4	5	3	3	4	3	3	3	3	3	3	3	3	3	3	3	3	3	3	3	3	3	3	3	3	3	3	1	3	3	3	3	1	3	3	3	3	2	21	1	1	1
3	1	1	4	4	4	1	1	5	4	4	2	2	2	3	3	2	5	2	3	3	2	5	2	3	3	2	5	2	2	2	2	5	2	2	2	2	5	2	2	2	2	5	1	67	2
4	1	1	1	1	1	4	1	1	4	4	3	2	1	1	1	4	4	1	1	1	5	5	1	1	1	5	5	1	1	1	4	2	1	1	1	4	2	1	1	1	4	3	2	35	1	5	4
3	1	1	2	4	2	4	2	1	3	3	2	1	2	2	2	5	5	1	1	1	5	5	1	1	1	5	5	2	2	2	4	3	2	2	2	4	3	2	2	2	4	3	2	63	2	2	1
4	2	2	3	4	3	4	3	3	4	4	3	1	1	1	1	1	5	1	1	1	1	5	1	1	1	1	5	1	1	1	1	5	1	1	1	1	5	1	1	1	1	5	1	58	2	6	6
4	1	1	1	1	1	1	1	1	4	4	4	1	2	2	3	4	4	2	2	3	4	4	1	2	3	5	5	2	3	4	4	4	2	3	4	4	4	1	2	3	5	4	1	26	1	6	1
3	3	3	3	3	3	3	3	3	2	2	3	3	3	3	3	3	3	3	3	3	3	3	3	3	3	3	3	3	3	3	3	3	3	3	3	3	3	3	3	3	3	3	2	20	1	2	1
4	2	2	4	4	2	2	4	4	4	4	2	2	2	4	4	5	5	2	2	3	4	4	1	1	3	4	4	4	4	4	3	3	2	3	3	3	3	2	2	4	4	4	1	39	2	5	5
4	1	1	3	4	2	1	2	3	4	4	3	3	1	2	4	4	4	1	1	4	5	5	1	1	1	5	5	1	1	4	4	4	1	1	4	5	5	1	1	1	5	5	1	44	1	3	3
1	1	1	2	1	2	1	1	3	4	3	3	2	1	2	3	2	4	1	1	3	2	4	1	1	3	1	4	2	3	3	4	2	2	2	3	4	3	1	1	2	4	2	1	68	2	5	4
5	5	2	2	4	4	4	4	4	3	4	4	1	2	2	2	2	5	2	2	2	2	5	1	1	1	2	5	1	1	2	4	2	1	1	1	4	2	1	1	1	4	4	1	33	1
4	3	3	2	3	4	3	3	3	4	4	3	1	1	1	4	1	5	1	1	4	1	5	1	1	4	1	5	1	1	4	1	5	1	1	4	1	5	1	1	4	1	5	2	25	1
5	5	5	5	5	5	3	3	3	4	4	3	1	1	1	3	4	5	1	1	2	5	5	1	1	2	5	5	2	2	2	5	5	1	1	1	5	5	1	1	2	5	5	1	42	1	9	8
1	3	2	1	3	3	3	4	1	4	4	2	1	1	1	1	1	5	1	1	1	5	5	2	2	2	5	5	1	1	1	5	5	1	1	1	5	5	1	1	1	5	5	2	64	2	3	1
4	4	1	2	4	1	1	2	1	4	4	4	1	1	2	3	4	5	1	1	1	4	5	1	1	1	4	5	1	1	4	5	2	1	1	2	5	4	1	1	1	4	5	1	28	1	3	3
4	5	5	4	5	4	4	5	4	3	4	3	2	1	1	4	5	5	1	1	2	5	5	1	1	2	5	5	1	2	3	5	4	1	1	1	5	5	1	1	1	5	5	1	45	2	4	4
5	2	4	4	4	3	4	4	4	4	4	3	3	4	4	4	4	3	1	1	1	5	5	1	1	2	5	5	1	4	4	5	2	1	1	2	5	3	1	1	1	5	5	2	22	1
5	5	5	5	3	4	4	3	4	4	4	5	5	5	5	5	4	3	5	5	5	5	3	5	5	5	5	3	5	5	5	4	1	5	5	5	4	1	5	5	5	4	2	2	26	1	1	1
4	3	4	5	4	4	3	4	5	4	4	3	1	3	3	3	4	3	1	1	2	4	4	1	1	3	4	4	1	1	3	4	3	1	1	3	4	3	1	1	2	5	4	1	26	1	2	2
1	1	4	3	4	4	2	5	4	3	3	3	2	1	2	3	2	5	1	2	3	2	5	1	2	3	2	5	1	2	2	4	3	1	2	2	4	3	1	2	2	4	3	1	59	2	8	4
4	1	1	1	2	2	2	2	2	3	4	2	2	1	1	1	1	5	1	1	1	1	5	1	1	1	1	5	1	1	1	4	3	1	1	1	5	4	1	1	1	5	4	2	31	1	3	1
3	2	4	2	4	4	2	1	1	4	3	4	2	1	1	2	2	5	1	1	1	2	5	1	1	1	2	5	1	1	2	4	2	1	1	2	4	1	1	1	1	4	1	1	37	1	4	4
4	1	1	4	4	1	4	4	4	3	3	4	1	1	1	1	1	5	1	1	1	1	5	1	1	1	1	5	4	4	4	2	1	2	2	2	4	1	2	2	2	5	1	2	38	1	2	2
4	3	3	4	4	4	4	3	4	4	3	3	1	1	1	1	1	5	1	1	1	1	5	1	1	1	1	5	1	1	1	5	4	1	1	1	4	3	1	1	1	4	3	2	55	2	2	2
5	1	1	4	4	4	3	4	3	1	1			1	1	1	1	1	1	2	1	1	1	1	2	1	1	1	1	2	1	2	1	2	2	1	1	2	2	1	1	1	1	1	23	1		1
5	5	5	5	5	5	5	5	5	1	1			3	3	3	3	3	3	3	3	3	3	3	3	3	3	3	3	3	3	3	3	3	3	3	3	3	3	3	3	3	3	1	34	1	2	2
3	1	4	2	1	1	3	2	2	4	4	3	1	2	3	3	4	5	1	1	1	4	5	1	1	1	4	5	1	1	3	4	3	1	1	1	4	3	1	1	1	4	4	2	50	2
4	2	5	2	3	4	2	2	2	3	4	2	1	1	2	2	2	4	1	1	2	2	4	1	1	2	2	4	2	3	3	4	3	1	2	2	4	3	1	1	1	4	3	2	25	1
5	4	2	4	4	4	5	4	4	3	4	1	1	1	1	1	5	5	1	1	1	1	5	1	1	1	1	5	1	1	1	5	3	1	1	1	5	3	1	1	1	5	3	2	22	1		10
1	4	4	1	1	1	4	1	1	4	4	3	2	1	2	2	5	5	1	1	1	5	5	1	1	1	5	5	1	2	2	4	4	1	1	1	4	4	1	1	1	4	4	2	37	1	3	1
5	3	3	3	5	4	5	5	3	3	4	4	1	1	1	1	1	5	1	1	1	1	5	1	1	1	1	5	1	1	1	5	4	1	1	1	3	5	1	1	1	1	5	2	31	1	3	1
5	2	2	2	4	4	2	4	2	3	4	1	1	1	1	1	2	5	1	1	1	2	5	1	1	1	2	5	1	1	1	4	2	1	1	1	4	2	1	1	1	4	2	1	36	1	3	3
1	2	5	5	3	5	5	5	5	4	4	2	1	1	1	1	2	4	1	1	1	1	5	1	1	1	1	5	1	1	2	5	4	1	1	1	5	4	1	1	1	5	5	2	67	2	3	1
3	4	5	4	5	5	5	5	4	4	4	4	2	1	4	4	2	3	1	1	1	3	4	1	1	1	1	5	1	3	4	4	3	1	1	4	3	3	1	1	1	3	4	2	44	2	5	1
3	4	5	5	5	5	5	2	4	3	4	5	3	1	2	3	4	3	1	1	2	5	3	1	1	1	5	3	1	1	2	5	2	1	1	2	5	3	1	1	1	5	3	2	35	2
4	4	4	4	4	3	3	4	4	2	3	4	3	4	2	4	3	4	4	3	4	3	4	3	4	3	4	3	3	4	3	2	3	3	2	3	3	3	3	4	3	3	4	1	29	1	3	3
5	5	5	5	5	4	5	5	4	4	4	4	2	1	1	4	4	3	1	1	3	4	4	1	1	2	4	5	1	4	4	4	2	1	1	2	4	4	1	1	3	4	4	2	35	1
5	4	3	3	4	3	3	4	3	4	4	5	3	2	2	2	4	4	2	2	2	4	4	2	2	2	4	4	2	3	3	4	3	2	3	3	4	4	2	2	2	4	4	1	41	2
5	5	5	5	5	5	2	2	2	4	4	3	1	1	1	1	1	4	1	1	1	1	5	1	1	1	1	5	1	1	2	5	2	1	1	1	5	3	1	1	1	5	3	1	55	2	4	3
5	2	4	4	5	5	3	3	4	4	4	3	1	1	1	1	4	5	1	1	1	5	5	1	1	1	4	5	1	1	2	5	2	1	1	1	3	2	1	1	1	4	3	2	26	2	2	1
5	2	1	2	1	1	1	2	1	3	4	2	1	2	3	3	4	4	2	2	2	4	4	2	2	2	4	4	2	2	3	4	4	1	1	1	5	5	1	1	1	5	5	1	34	1	3	3
4	2	2	2	3	2	2	4	2	4	4	2	1	2	3	3	4	3	2	2	3	4	4	2	2	2	5	5	3	3	3	4	2	2	2	3	4	3	1	2	2	5	5	1	20	1
2	3	5	2	1	1	1	1	1	3	4	3	1	1	1	1	2	5	1	1	1	1	5	1	1	1	1	5	1	1	1	4	2	1	1	1	4	2	1	1	1	2	4	2	31	2		1
2	1	2	1	3	3	2	2	2	3	4	2	1	2	2	2	4	4	2	2	3	4	4	2	2	3	4	4	3	3	4	4	4	3	3	4	4	4	2	2	3	4	4	1	35	1	4	4
5	5	5	5	4	3	5	5	5	3	4	3	2	1	2	2	3	4	1	1	2	5	5	1	1	1	1	1	1	3	3	4	3	1	2	2	4	4	1	1	1	5	5	2	23	1	1	1
5	2	1	4	2	1	2	1	4	3	3	3	1	1	1	2	4	4	1	1	2	4	5	1	1	1	1	4	1	2	2	4	4	1	1	1	4	5	1	1	1	1	5	1	24	1	3	2
4	2	1	1	4	2	4	3	3	3	3	3	1	2	3	4	4	5	1	2	2	5	5	2	2	2	4	4	2	3	3	4	4	2	2	4	4	3	1	2	3	4	4	2	30	1	2	2
5	1	1	1	5	1	1	1	1	4	4	3	1	1	4	5	1	1	1	2	5	1	1	1	4	5	1	1	1	4	5	1	1	1	4	5	1	1	1	4	5	1	1	2	46	2	4	1
5	4	4	4	5	4	4	4	4	4	4	2	1	1	1	1	5	5	1	1	1	5	5	1	1	1	5	5	1	1	1	5	4	1	1	1	5	4	1	1	1	5	5	1	45	2	4	4
5	1	1	1	4	2	1	1	1	4	4	4	3	1	2	2	4	4	1	1	1	4	4	1	1	1	4	4	2	2	2	3	3	2	2	2	3	2	1	1	1	4	5	1	29	1	3	3
3	4	4	4	4	4	4	4	3	3	4	4	3	1	1	1	5	5	1	1	1	5	5	1	1	1	5	5	1	1	1	5	5	1	1	1	5	5	1	1	1	5	5	1	48	2	8	7
4	4	3	2	2	3	3	3	3	3	4	1	1	1	1	4	4	5	1	1	1	1	5	1	1	1	1	5	1	1	1	1	5	1	1	1	1	5	1	1	1	1	5	2	23	1	3	1
2	2	2	2	2	4	2	2	2	4	4	3	2	2	3	3	1	1	4	3	4	3	3	3	3	3	3	3	3	3	3	3	3	3	3	3	3	3	3	3	3	3	3	1	58	2	3	3
5	4	5	5	4	4	2	4	3	3	4	4	2	3	4	4	4	3	2	4	5	4	4	2	3	5	5	4	2	4	5	5	4	3	4	4	5	3	2	3	4	5	4	1	38	2	3	3
5	3	2	4	4	4	2	1	4	4	4	3	2	2	3	3	4	4	1	2	3	4	4	1	1	2	3	5	2	3	3	5	4	1	2	3	5	4	1	1	2	5	5	1	26	1	5	3
5	1	1	3	3	2	4	2	3	4	4	3	1	1	1	1	4	5	1	1	1	4	5	1	1	1	4	5	1	1	1	3	3	1	1	1	4	4	1	1	1	3	5	2	34	2	5	2
5	4	5	2	5	3	5	3	1	3	4	3	1	1	1	1	4	3	1	1	1	4	3	1	1	1	4	3	1	1	1	4	3	1	1	1	4	3	1	1	1	4	3	2	26	2	3	1
5	5	2	5	5	5	5	5	5	3	4	3	1	1	2	5	2	5	1	1	2	5	5	1	1	1	4	5	1	3	4	5	2	1	1	2	5	1	1	1	1	4	3	2	39	2		2
5	2	1	3	4	1	5	4	1	3	4	2	1	3	4	4	1	1	1	2	4	4	4	1	1	1	4	5	3	3	4	4	2	1	1	3	5	4	1	1	1	5	4	2	28	2	3	1
3	3	1	4	4	4	2	2	4	3	4	3	1	3	3	3	3	3	3	3	3	3	3	1	1	4	3	4	3	3	3	3	3	3	3	3	3	3	1	2	3	2	3	1	31	2	3	2
3	5	4	5	5	5	4	5	5	3	4	3	3	1	1	1	1	1	1	1	1	1	1	1	1	1	1	1	1	1	1	1	1	1	1	1	1	1	1	1	1	1	1	1	58	1	4	2
5	4	2	4	2	2	4	3	4	3	4	4	2	2	2	3	2	3	1	2	2	3	4	1	1	1	3	5	2	2	3	3	3	1	1	1	4	4	1	1	2	3	4	2	31	1	4	3
5	2	4	4	1	2	4	4	4	4	4	5	1	1	1	1	4	3	1	1	1	4	4	1	1	1	1	5	4	4	4	5	1	4	4	4	5	1	1	1	1	5	1	2	37	1	3	1
4	4	2	2	4	4	5	3	3	4	4	3	2	1	2	4	3	3	1	2	3	4	4	1	2	3	4	4	1	2	4	5	3	1	2	4	5	3	1	2	4	5	4	2	48	1	3	3
5	2	1	2	5	5	1	2	2	4	4	3	1	3	1	1	2	5	1	2	1	2	5	1	1	1	2	5	1	1	2	2	3	1	1	1	3	4	1	1	1	3	1	1	50	2	4	4
4	5	5	2	5	5	5	4	2	4	4	1	1	1	2	2	4	5	1	2	2	1	5	1	1	1	1	5	1	2	3	2	2	1	2	2	4	2	1	1	1	5	5	2	28	2	3	2
4	2	1	1	2	1	2	1	1	3	4	2	1	1	1	1	5	5	1	1	1	5	5	1	1	1	5	5	1	1	1	5	4	1	1	1	5	4	1	1	1	5	4	2	28	2	4
5	5	3	5	5	5	4	5	5	4	4	2	1	1	1	1	5	5	1	1	1	5	5	1	1	1	5	5	1	2	2	5	5	1	1	1	5	5	1	1	1	5	5	1	63	2	4	4
5	5	5	5	5	5	5	5	5	4	4	1	1	1	2	4	4	4	1	1	4	2	5	1	1	4	1	5	1	2	5	2	4	1	1	4	2	5	1	1	1	2	5	1	24	1
5	4	4	4	5	2	5	3	4	4	4	4	4	2	3	4	4	4	4	4	2	3	3	4	2	4	2	3	4	4	3	3	4	3	4	4	5	4	3	5	4	4	2	2	22	1		10
5	2	1	4	5	2	3	5	4	3	4	4	1	2	3	4	4	4	1	1	1	5	5	1	1	1	1	5	3	3	3	5	2	2	2	4	5	3	1	1	1	5	5	1	32	1	3	2
5	1	1	1	5	1	1	5	1	3	4	4	3	1	1	1	1	5	1	1	1	1	5	1	1	1	1	5	1	1	1	1	5	1	1	1	1	5	1	1	1	1	5	1	27	1	4	4
2	1	1	2	1	1	1	1	1	4	4	4	1	2	3	4	4	3	1	1	1	4	4	1	1	1	4	4	3	3	4	4	2	2	2	3	4	3	2	2	2	4	3	1	33	2	4	4
4	1	1	2	4	1	1	3	1	3	4	2	1	1	2	2	2	5	1	1	1	4	5	1	1	1	2	5	2	3	4	5	3	1	1	2	5	4	1	1	1	4	5	1	20	1
5	3	3	3	2	2	3	2	2	3	4	3	1	1	1	2	4	4	1	1	2	5	3	1	1	2	5	4	1	1	1	4	2	1	1	1	4	3	1	1	1	5	4	2	31	1	6	3
4	3	2	3	2	1	4	3	2	3	4	1	1	3	4	3	3	5	3	3	2	3	3	3	3	3	3	5	3	3	2	3	3	4	3	3	3	4	4	3	3	3	3	2	50	2	2	1
5	4	2	2	2	3	3	5	2	3	4	4	2	1	2	2	5	4	1	1	2	5	4	1	1	1	4	4	1	1	1	1	4	1	1	1	2	4	1	1	1	1	5	1	34	1	4	4
5	5	5	4	5	5	3	4	4	3	4	3	1	2	2	2	4	5	1	1	1	4	5	1	1	1	4	5	1	1	2	4	5	1	1	2	4	5	1	1	2	4	5	1	29	1	2	2
5	3	3	3	4	3	5	3	1	4	4	1	1	1	1	4	3	4	1	1	1	2	5	1	1	1	2	5	1	2	4	4	3	1	1	1	3	4	1	1	1	3	4	2	28	2	3	1
4	3	1	2	1	3	4	2	2	3	4	1	1	1	1	1	4	5	1	1	1	4	5	1	1	1	4	5	1	1	1	4	5	1	1	1	4	5	1	1	1	4	5	2	26	1	2	1
5	4	3	4	3	2	4	2	4	4	3	3	3	2	2	3	4	4	2	2	3	4	5	2	2	2	2	5	2	2	2	5	3	2	2	2	4	4	2	2	2	2	5	2	23	1	2	2
4	3	2	2	4	4	2	4	2	3	4	3	1	3	3	4	4	5	3	3	4	4	5	2	3	4	4	5	2	2	4	4	4	2	2	3	4	4	2	2	3	4	4	1	23	1	1	1
4	4	4	4	5	5	5	4	4	4	4	3	1	2	4	4	4	3	1	1	1	5	4	1	1	1	5	5	2	2	4	3	2	1	2	4	4	3	1	1	1	5	3	2	24	1
2	2	4	4	3	3	4	4	3	4	4	2	1	1	1	2	5	5	1	1	1	4	5	1	1	1	3	5	1	1	2	4	4	1	1	1	3	4	1	1	1	1	5	2	46	2
5	2	1	3	1	4	4	4	2	4	4	2	1	3	3	3	3	3	1	2	4	5	3	1	1	2	5	4	3	3	3	3	3	2	4	4	5	2	1	1	4	5	3	2	25	2		1
5	3	3	4	5	2	4	3	3	3	4	3	1	1	2	2	4	4	1	1	1	3	3	1	1	1	3	3	1	5	5	5	3	1	3	3	5	2	1	3	3	5	3	1	21	1	1	1
4	2	4	2	4	4	1	1	4	3	4	2	1	1	2	2	2	2	2	2	2	2	3	3	3	2	3	2	3	2	3	3	3	3	2	3	3	2	3	3	2	3	2	1	32	1	3	2
5	2	1	4	4	5	5	5	4	4	4	4	1	1	1	2	5	4	1	1	1	4	4	1	1	1	4	4	1	3	3	5	3	1	1	1	4	4	1	1	1	4	4	2	28	2	1	1
5	3	4	3	5	5	5	5	3	3	4	3	1	1	3	2	2	2	3	3	3	3	3	5	4	4	1	1	2	2	2	2	2	1	2	2	2	2	2	2	2	2	2	2	39	2	1	1
5	5	4	5	5	4	4	4	5	4	4	5	1	3	3	3	2	2	3	3	3	3	3	3	3	3	3	3	3	3	4	3	3	3	4	4	3	3	3	4	4	4	3	2	30	2	1	1
5	4	4	4	4	4	4	1	1	3	4	1	1	1	1	1	2	5	1	1	1	2	5	1	1	1	1	5	1	1	1	5	3	1	2	1	4	3	1	1	1	1	5	1	29	1		10
5	5	5	5	4	4	3	4	5	3	4	3	3	1	1	1	1	1	1	1	1	1	1	1	1	1	1	1	1	1	1	1	1	1	1	1	1	1	1	1	1	1	1	1	30	2	4	4
5	5	5	5	5	5	4	3	5	4	4	3	1	3	5	5	1	1	5	5	5	1	1	5	5	5	1	1	5	5	5	1	2	3	5	5	3	3	2	4	4	2	4	1	24	1		10
5	5	3	5	4	5	4	2	5	3	4	4	2	1	1	1	5	3	1	1	1	5	3	1	1	1	5	4	1	1	1	5	3	1	1	1	5	4	1	1	1	5	5	1	63	1	3	1
5	3	1	3	5	2	4	4	1	3	4	1	1	1	1	1	1	1	1	1	1	1	1	1	1	1	1	1	1	1	1	1	1	1	1	1	1	1	1	1	1	1	1	2	42	1	2	2
5	2	2	3	4	4	4	5	4	4	4	1	1	1	1	1	1	1	1	1	1	1	1	1	1	1	1	1	1	1	1	1	1	1	1	1	1	1	1	1	1	1	1	2	34	1	5	3
5	1	1	1	1	1	1	1	1	4	4	3	1	1	1	1	4	5	1	1	1	4	5	1	1	1	5	1	1	1	1	5	1	1	1	3	5	1	1	1	1	5	1	2	40	2
5	4	5	4	5	5	5	5	3	4	4	4	1	4	4	4	5	5	1	2	3	5	5	1	1	1	1	5	1	1	1	5	3	1	1	1	5	3	1	1	1	5	3	2	33	1	4	1
4	5	3	4	4	4	5	3	3	4	4	2	1	1	1	1	3	5	1	1	1	3	5	1	1	1	2	5	1	2	2	5	3	1	1	1	5	4	1	1	1	5	4	2	50	2	9	1
5	1	1	4	4	2	1	4	4	4	4	2	1	1	3	4	5	4	1	3	3	5	5	1	1	3	5	5	1	3	4	5	3	1	3	3	5	3	1	3	4	5	3	1	25	1	7	2
1	5	5	5	5	5	5	5	5	4	4	1	1	1	1	1	3	5	1	1	1	2	5	1	1	1	1	5	1	1	1	4	4	1	1	1	3	5	1	1	1	1	5	2	38	2	4	2
5	2	4	4	3	4	2	1	3	3	4	3	1	4	4	4	1	1	4	4	4	1	1	3	3	3	1	1	5	3	3	1	1	3	3	2	1	1	3	3	3	1	1	2	42	2
5	3	4	4	1	1	4	3	4	4	4	2	1	1	1	1	3	5	1	1	1	3	4	1	1	1	3	5	1	1	1	4	4	1	1	1	4	4	1	1	1	3	5	2	29	2	2	1
5	4	2	2	5	5	3	5	2	3	4	3	1	2	2	2	1	3	2	2	2	2	2	1	1	2	1	1	3	3	3	3	3	1	1	1	1	1	1	1	1	1	1	2	23	2	2	10
2	4	5	3	4	5	5	5	3	4	4	3	1	4	4	4	4	4	4	3	3	4	4	2	2	3	5	5	4	3	3	4	4	3	3	2	4	4	1	2	2	5	5	2	30	1
